# Supplementary material for: Complete Genome Sequence Analysis of Enterobacter sp. SA187, a Plant Multi-Stress Tolerance Promoting Endophytic Bacterium
Source: Front Microbiol. 2017 Oct 20;8:2023. doi: 10.3389/fmicb.2017.02023 (PMC5664417; doi:10.3389/fmicb.2017.02023)
Supplement: Supplementary file 1 [file Data_Sheet_1.XLSX]

## Sheet: Table S1
Table S1.- Primers used in this study.
Primer	Sequence (5’-3’)	Reference
(GTG)5	GTGGTGGTGGTGGTG	Rademaker et al., 1998
27F	AGAGTTTGATCMTGGCTCAG	Universal primers
1492R	TACGGYTACCTTGTTACGACTT	Universal primers
gyrB 01-F	TAARTTYGAYGAYAACTCYTAYAAAGT	Brady et al., 2008
gyrB 02-R	CMCCYTCCACCARGTAMAGTT	Brady et al., 2008
rpoB CM7-F	AACCAGTTCCGCGTTGGCCTG	Brady et al., 2008
rpoB CM31b-R	CCTGAACAACACGCTCGGA	Brady et al., 2008
atpD 01-F	RTAATYGGMGCSGTRGTNGAYGT	Brady et al., 2008
atpD 02-R	TCATCCGCMGGWACRTAWAYNGCCTG	Brady et al., 2008
infB 01-F	ATYATGGGHCAYGTHGAYCA	Brady et al., 2008
infB 02-R	ACKGAGTARTAACGCAGATCCA	Brady et al., 2008
afuA_F1	AACCGGAATACAAAGGCGAGAT	This study
afuA_R1	CTGAGAGATATTGGTATTAAGCTGC	This study
crtB_F1	CCACTATGAGACGTTCGGGG	This study
crtB_R1	GGCTTCAGCATCCTCCACAA	This study
entS_F1	TTTTAATGCGCAGTCCGCTG	This study
entS_R1	CGACATTTGCCAGTTCACCG	This study
katE_F1	GGTTTCTGGAAAAGCTGGCG	This study
katE_R1	GTGACGGTAAAGGTGCCGTA	This study
srcA_F1	CATGCTGGCGAACGTTTTCA	This study
srcA_R1	CAACAATATCCGGGCGCTTG	This study
fliC_4844_F1 (fliC.4)	TTCCAGGTTGGTTCCAAAGAC	This study
fliC_4844_R1	CATGGATTTGGTGTTCAGCACAG	This study
fliC_4845_F1 (fliC.5)	GGTTCTTCCGGTACTGTGC	This study
fliC_4845_R1	TGCGCTGAGAGTCAACAGATTT	This study
infB_2F	GAAACGCGAATCCGCTAACC	This study
infB_2R	TGGGCAGTCCTGGTCATTTC	This study

## Sheet: Table S2
Table S2A.- Accession number of gene sequences used in this study.			Table S2B.- Accession number of gene sequences used in the MLSA analaysis in this study.
Bacterial strain	16S rRNA		Bacterial strain	gyrB	rpoB	atpD	infB
Raoultella planticola ATCC 33558	AF129444.1		Enterobacter cloacae subsp. cloacae LMG 2783T	JX424977.1	JX425236.1	JX424847.1	JX425106.1
Raoultella planticola ATCC 33531T	AF129443.1		Enterobacter cloacae subsp. cloacae LMG 21186	JX424978.1	JX425237.1	JX424848.1	JX425107.1
Raoultella ornithinolytica CIP 103364T	U78182.1		Enterobacter cloacae subsp. dissolvens LMG 2683T	JX424979.1	JX425238.1	JX424849.1	JX425108.1
Raoultella terrigena ATCC 33257T	Y17658.1		Enterobacter cancerogenus LMG 2693T	JX424980.1	JX425239.1	JX424850.1	JX425109.1
Klebsiella aerogenes JCM 1235T	AB004750.1		Enterobacter cancerogenus CCM 2420	JX424981.1	JX425240.1	JX424851.1	JX425110.1
Enterobacter soli LF7T	GU814270.1		Enterobacter cancerogenus NCPPB 2177	JX424982.1	JX425241.1	JX424852.1	JX425111.1
Klebsiella pneumoniae subsp. ozaenae ATCC 11296T	AF130982.1		Enterobacter hormaechei CCUG 27126T	JX424983.1	JX425242.1	JX424853.1	JX425112.1
Klebsiella quasipneumoniae subsp. quasipneumoniae 01A030T	HG933296.1		Enterobacter hormaechei CCUG 26643	JX424984.1	JX425243.1	JX424854.1	JX425113.1
Klebsiella pneumoniae subsp. pneumoniae DSM 30104T	X87276.1		Enterobacter ludwigii LMG 23768	JX424985.1	JX425244.1	JX424855.1	JX425114.1
Klebsiella variicola F2R9T	AJ783916.1		Enterobacter ludwigii CCUG 51355	JX424986.1	JX425245.1	JX424856.1	JX425115.1
Kluyvera georgiana ATCC 51603T	AF047186.1		Enterobacter ludwigii CCUG 51356	JX424987.1	JX425246.1	JX424857.1	JX425116.1
Kluyvera ascorbata ATCC 33433T	AF008579.1		Enterobacter ludwigii CCUG 51357	JX424988.1	JX425247.1	JX424858.1	JX425117.1
Kluyvera cryocrescens ATCC 33435T	AF310218.1		Enterobacter asburiae DSM 17506	JX424989.1	JX425248.1	JX424859.1	JX425118.1
Kluyvera intermedia ATCC 33110T	AF310217.1		Enterobacter asburiae CCUG 23173	JX424990.1	JX425249.1	JX424860.1	JX425119.1
Kluyvera intermedia ATCC 51609	AF047187.1		Enterobacter asburiae CCUG 29600	JX424991.1	JX425250.1	JX424861.1	JX425120.1
Lelliottia minipressuralis LMG 10245T	Z96077.1		Enterobacter mori LMG 25706T	JX424992.1	JX425251.1	JX424862.1	JX425121.1
Lelliottia amnigena JCM 1237T	AB004749.1		Enterobacter mori LMG 26285	JX424993.1	JX425252.1	JX424863.1	JX425122.1
Citrobacter pasteurii CIP 55.13T	KP057683.1		Enterobacter mori LMG 26284	JX424994.1	JX425253.1	JX424864.1	JX425123.1
Citrobacter gillenii CDC 4693-86T	AF025367.1		Enterobacter soli LMG 26282	JX424995.1	JX425254.1	JX424865.1	JX425124.1
Yokonella regensburgei CIP 105435T	JN175339.1		Enterobacter soli LMG 26283	JX424996.1	JX425255.1	JX424866.1	JX425125.1
Klebsiella michiganensis W14T	JQ070300.1		Enterobacter kobei DSM 13645T	JX494749.1	JX494754.1	JX494747.1	JX494752.1
Klebsiella oxycota ATCC 13182T	AF129440.1		Leclercia adecarboxylata LMG 2803T	JX424997.1	JX425256.1	JX425126.1	JX424867.1
Pluralibacter pyrinus KCTC 2520T	AJ010486.1		Lelliottia nimipressuralis LMG 10245T	JX424998.1	JX425257.1	JX425127.1	JX424868.1
Cronobacter turicensis LMG 23730T	HQ992947.1		Lelliottia nimipressuralis NCPPB 440	JX424999.1	JX425258.1	JX425128.1	JX424869.1
Pantoea agglomerans DSM 3493T	AJ233423.1		Lelliottia amnigena LMG 2784T	JX425000.1	JX425259.1	JX425129.1	JX424870.1
Enterobacter kobei JCM 8580T	AB16140.1		Lelliottia amnigena LMG 3000	JX425001.1	JX425260.1	JX425130.1	JX424871.1
Enterobacter kobei CIP 105566T	AJ508301.1		Klebsiella pneumoniae subsp. pneumoniae LMG 2095T	JX425095.1	JX425351.1	JX424966.1	JX425225.1
Enterobacter kobei ATCC BAA-260T	KF516242.1		Klebsiella mobilis LMG 2094	JX425098.1	JX425354.1	JX424969.1	JX425228.1
Citrobacter murliniae CDC 2970-59T	AF025369.1		Klebsiella oxytoca LMG 3055T	JX425093.1	JX425349.1	JX424964.1	JX425223.1
Citrobacter werkmanii CDC 876-58T	AF025373.1		Klebsiella singaporensis LMG 23571	JX425097.1	JX425353.1	JX424968.1	JX425227.1
Citrobacter freundii DSM 30039T	AJ233408.1		Kluyvera ascorbata LMG 7871T	JX425103.1	JX425359.1	JX424974.1	JX425233.1
Citrobacter braakii CDC 80-85T	AF025368.1		Kluyvera cryocrescens LMG 7859T	JX425104.1	JX425360.1	JX424975.1	JX425234.1
Citrobacter youngae ATCC 29935T	M59291.1		Kluyvera intermedia LMG 2785T	JX425105.1	JX425361.1	JX424976.1	JX425235.1
Enterobacter xiangfangensis 10-17T	HF679035.1		Raoultella planticola LMG 7870	JX425101.1	JX425357.1	JX424972.1	JX425231.1
Escherichia vulneris ATCC 33821T	AF530476.1		Raoultella terrigena LMG 3222	JX425102.1	JX425358.1	JX424973.1	JX425232.1
Enterobacter cancerogenus LMG 2693T	Z96078.1		YokenellaRegensburgei LMG 7872	JX425088.1	JX425344.1	JX424959.1	JX425218.1
Enterobacter hormaechei subsp. oharae EN-314T	AJ853889.1		Kosakonia cowanii LMG 23569	JX425012.1	JX425271.1	JX424882.1	JX425141.1
Enterobacter hormaechei subsp. steigerwaltii EN-562T	AJ853890.1		Citrobacter freundii LMG 3246	JX425089.1	JX425345.1	JX424960.1	JX425219.1
Enterobacter asburiae JCM 6051T	AB004744.1		Mangrovibacter plantisponsor LMG 24236	JX425087.1	JX425343.1	JX424958.1	JX425217.1
Enterobacter hormaechei subsp. hormaechei CIP 103441T	AJ508302.1		Enterobacter sp. SA187	SA187PBcda_000001281	SA187PBcda_000001879	SA187PBcda _000001309	SA187PBcda _000000657
Enterobacter tabaci YIM Hb-3T	KP990658.1		Enterobacter sp. 638	Ent638_0004	Ent638_0197	Ent638_4132	Ent638_3605
Enterobacter muelleri JM-458T	KP345900.1		Enterobacter asburiae PDA134	AYL25 RS18865	AYL25 RS21855	AYL25 RS18730	AYL25 RS02500
Enterobacter ludwigii EN-119T	AJ853891.1		T Type strain
Leclercia adecarboxylata CIP 82.92T	JN175338.1
Enterobacter kobei DSM 13645T	LT547820.1
Pluralibacter gergoviae JCM 1234T	AB004748.1
Enterobacter cloacae subsp. dissolvens LMG 2683T	Z96079.1
Enterobacter cloacae subsp. cloacae ATCC 13047T	ECL_16S01
Escherichia hermannii CIP 103176T	JN175345.1
Kosakonia cowanii CIP 107300T	AJ508303.1
Citrobacter amalonaticus CECT 863T	FR870441.1
Citrobacter farmeri CDC 2991-81T	AF025371.1
Citrobacter sedlakii CDC 4696-86T	AF025364.1
Citrobacter rodentium CDC 1843-73T	AF025363.1
Kosakonia sacchari SP1T	JQ001784.1
Kosakonia oryzendophytica REICA_082T	JF795011.1
Kosakonia oryzae Ola 51T	EF488759.1
Kosakonia oryziphila REICA_142T	JF795013.1
Kosakonia arachidis Ah-143T	EU672801.1
Shimwellia blattae DSM 4481T	JN175333.1
Citrobacter koseri LMG 5519T	HQ992945.1
Escherichia marmotae HT073016T	KJ787692.1
Escherichia fergusonii ATCC 35469T	AF530475.1
Escherichia coli ATCC 11775T	X80725.1
Escherichia albertii LMG 20976T	AJ508775.1
Cronobacter muytjensii E603T	EF059845.1
Cronobacter condimentii 1330T	FN539031.1
Cronobacter malonaticus E825T	EF059881.1
Cronobacter sakazakii E601T	EF059843.1
Cronobacter dublinensis subsp. dublinensis DES187T	EF059892.1
Cronobacter turicensis z3032T	EF059891.1
Cronobacter universalis E797T	EF059877.1
Mangrovibacter yixingensis TULL-AT	KM089834.1
Mangrovibacter plantisponsor MSSRF40T	EF643377.1
Enterobacter sp. SA187	SA187PBcda_000000911
Enterobacter sp. 638	ENT638_RS01165
Enterobacter asburiae PDA134	AYL25_22260
T Type strain

## Sheet: Table S3A
Table S3A.- Similarity matrix of the concatenated partial genes sequences used in the 16S rRNA phylogenetic analysis in this study.
Red color indicates high sequence similarity and blue color indicates low sequence similarity

## Sheet: Table S3B
Table S3B.- Similarity matrix of the concatenated partial genes sequences used in the MLSA analysis in this study.
Red color indicates high sequence similarity and blue color indicates low sequence similarity

## Sheet: Table S4A
Table S4A.- Distance matrix of the concatenated partial genes sequences used in the 16S rRNA phylogenetic analysis in this study.
Genomic distance is defined as the percentage of mismatches among alinged sequences.
Red color indicates high sequence similarity (low evolutionary distance or divergence) and green color indicates low sequence similarity (high evolutionaly distance or divergence)
		1	2	3	4	5	6	7	8	9	10	11	12	13	14	15	16	17	18	19	20	21	22	23	24	25	26	27	28	29	30	31	32	33	34	35	36	37	38	39	40	41	42	43	44	45	46	47	48
Enterobacter cancerogenus LMG 2693	1	0	0.003	0.003	0.005	0.008	0.008	0.008	0.009	0.01	0.012	0.014	0.014	0.015	0.018	0.019	0.016	0.016	0.018	0.008	0.009	0.012	0.013	0.019	0.021	0.019	0.015	0.02	0.021	0.024	0.024	0.012	0.011	0.016	0.017	0.017	0.016	0.016	0.017	0.019	0.02	0.027	0.019	0.019	0.021	0.025	0.027	0.03	0.01
Enterobacter asburiae JCM 6051	2	0.003	0	0.008	0.003	0.013	0.012	0.005	0.011	0.007	0.008	0.011	0.016	0.018	0.019	0.02	0.013	0.015	0.015	0.012	0.012	0.015	0.013	0.016	0.019	0.023	0.019	0.023	0.025	0.027	0.028	0.016	0.014	0.019	0.02	0.02	0.019	0.019	0.02	0.022	0.024	0.031	0.024	0.017	0.023	0.027	0.027	0.028	0.012
Enterobacter xiangfangensis 10-17	3	0.003	0.008	0	0.005	0.01	0.012	0.007	0.005	0.015	0.015	0.018	0.014	0.015	0.018	0.019	0.018	0.018	0.022	0.008	0.013	0.016	0.017	0.021	0.023	0.016	0.016	0.02	0.022	0.026	0.025	0.012	0.012	0.021	0.02	0.02	0.021	0.019	0.017	0.022	0.019	0.024	0.018	0.017	0.022	0.026	0.028	0.031	0.009
Enterobacter hormaechei subsp. steigerwaltii EN-562	4	0.005	0.003	0.005	0	0.015	0.013	0.002	0.008	0.01	0.012	0.014	0.016	0.018	0.019	0.02	0.016	0.016	0.017	0.01	0.015	0.018	0.016	0.019	0.022	0.019	0.019	0.023	0.025	0.027	0.028	0.015	0.015	0.023	0.023	0.023	0.023	0.023	0.02	0.025	0.021	0.027	0.023	0.016	0.022	0.026	0.025	0.027	0.009
Enterobacter kobei DSM 13645	5	0.008	0.013	0.01	0.015	0	0.004	0.012	0.005	0.009	0.009	0.019	0.009	0.012	0.013	0.014	0.009	0.01	0.014	0.014	0.015	0.019	0.023	0.022	0.023	0.021	0.018	0.017	0.019	0.025	0.022	0.019	0.005	0.016	0.015	0.015	0.022	0.022	0.021	0.023	0.022	0.027	0.023	0.021	0.017	0.031	0.034	0.036	0.009
Enterobacter ludwigii EN-119	6	0.008	0.012	0.012	0.013	0.004	0	0.011	0.007	0.008	0.009	0.019	0.009	0.012	0.012	0.014	0.012	0.012	0.012	0.013	0.014	0.017	0.022	0.023	0.025	0.021	0.018	0.016	0.018	0.023	0.021	0.018	0.005	0.015	0.016	0.016	0.02	0.022	0.021	0.023	0.02	0.027	0.024	0.021	0.015	0.029	0.031	0.034	0.008
Enterobacter hormaechei subsp. oharae EN-314	7	0.008	0.005	0.007	0.002	0.012	0.011	0	0.005	0.008	0.009	0.016	0.013	0.015	0.017	0.018	0.014	0.014	0.015	0.012	0.017	0.02	0.019	0.017	0.019	0.019	0.019	0.021	0.023	0.027	0.026	0.017	0.013	0.02	0.021	0.021	0.023	0.025	0.021	0.026	0.019	0.025	0.023	0.015	0.019	0.028	0.027	0.029	0.007
Enterobacter hormaechei subsp. hormaechei CIP 103441	8	0.009	0.011	0.005	0.008	0.005	0.007	0.005	0	0.008	0.008	0.017	0.009	0.01	0.013	0.014	0.011	0.011	0.015	0.012	0.016	0.019	0.021	0.019	0.021	0.016	0.016	0.018	0.019	0.026	0.023	0.017	0.006	0.019	0.018	0.018	0.022	0.022	0.018	0.023	0.017	0.025	0.019	0.017	0.017	0.03	0.03	0.032	0.006
Enterobacter asburiae PDA134	9	0.01	0.007	0.015	0.01	0.009	0.008	0.008	0.008	0	0.002	0.014	0.012	0.014	0.015	0.016	0.006	0.011	0.012	0.016	0.015	0.019	0.02	0.019	0.02	0.024	0.021	0.023	0.024	0.028	0.027	0.023	0.01	0.019	0.019	0.019	0.022	0.023	0.023	0.024	0.023	0.033	0.027	0.021	0.019	0.033	0.032	0.034	0.009
Enterobacter tabaci YIM Hb-3	10	0.012	0.008	0.015	0.012	0.009	0.009	0.009	0.008	0.002	0	0.015	0.012	0.014	0.015	0.016	0.006	0.011	0.013	0.017	0.017	0.02	0.021	0.019	0.02	0.024	0.021	0.023	0.024	0.03	0.027	0.023	0.01	0.02	0.019	0.019	0.023	0.023	0.023	0.024	0.025	0.033	0.027	0.021	0.021	0.035	0.034	0.035	0.011
Enterobacter soli LF7	11	0.014	0.011	0.018	0.014	0.019	0.019	0.016	0.017	0.014	0.015	0	0.016	0.018	0.019	0.02	0.02	0.018	0.019	0.013	0.01	0.015	0.015	0.016	0.018	0.019	0.012	0.017	0.019	0.016	0.019	0.017	0.017	0.014	0.011	0.011	0.014	0.014	0.014	0.012	0.03	0.036	0.027	0.028	0.027	0.033	0.031	0.031	0.016
Enterobacter kobei JCM 8580	12	0.014	0.016	0.014	0.016	0.009	0.009	0.013	0.009	0.012	0.012	0.016	0	0.002	0	0	0.014	0.015	0.016	0.009	0.013	0.016	0.019	0.018	0.018	0.014	0.017	0.013	0.015	0.025	0.021	0.012	0.012	0.016	0.01	0.01	0.018	0.018	0.011	0.017	0.024	0.027	0.025	0.022	0.015	0.03	0.032	0.034	0.01
Enterobacter sp. SA187	13	0.015	0.018	0.015	0.018	0.012	0.012	0.015	0.01	0.014	0.014	0.018	0.002	0	0.006	0.007	0.019	0.02	0.022	0.009	0.014	0.017	0.021	0.022	0.022	0.015	0.018	0.016	0.018	0.025	0.024	0.015	0.015	0.02	0.013	0.013	0.017	0.017	0.01	0.018	0.023	0.028	0.024	0.024	0.02	0.035	0.036	0.039	0.011
Enterobacter kobei ATCC BAA-260	14	0.018	0.019	0.018	0.019	0.013	0.012	0.017	0.013	0.015	0.015	0.019	0	0.006	0	0.002	0.018	0.016	0.018	0.012	0.017	0.019	0.02	0.02	0.02	0.019	0.021	0.016	0.018	0.028	0.024	0.015	0.015	0.018	0.014	0.014	0.022	0.022	0.015	0.023	0.028	0.03	0.027	0.023	0.015	0.031	0.031	0.035	0.013
Enterobacter kobei CIP 105566	15	0.019	0.02	0.019	0.02	0.014	0.014	0.018	0.014	0.016	0.016	0.02	0	0.007	0.002	0	0.019	0.018	0.019	0.012	0.018	0.019	0.021	0.021	0.021	0.02	0.022	0.018	0.019	0.03	0.026	0.013	0.016	0.018	0.015	0.015	0.023	0.023	0.016	0.023	0.029	0.031	0.028	0.025	0.016	0.032	0.033	0.037	0.014
Enterobacter muelleri JM-458	16	0.016	0.013	0.018	0.016	0.009	0.012	0.014	0.011	0.006	0.006	0.02	0.014	0.019	0.018	0.019	0	0.012	0.016	0.022	0.022	0.025	0.026	0.022	0.023	0.029	0.026	0.025	0.027	0.033	0.03	0.027	0.011	0.022	0.021	0.021	0.028	0.028	0.027	0.029	0.03	0.035	0.031	0.023	0.023	0.038	0.037	0.039	0.016
Enterobacter cloacae subsp. dissolvens LMG 2683	17	0.016	0.015	0.018	0.016	0.01	0.012	0.014	0.011	0.011	0.011	0.018	0.015	0.02	0.016	0.018	0.012	0	0.003	0.021	0.023	0.02	0.015	0.011	0.012	0.029	0.026	0.025	0.027	0.031	0.027	0.023	0.011	0.021	0.023	0.023	0.03	0.03	0.029	0.031	0.03	0.035	0.018	0.013	0.011	0.025	0.024	0.026	0.016
Enterobacter cloacae subsp. cloacae ATCC 13047	18	0.018	0.015	0.022	0.017	0.014	0.012	0.015	0.015	0.012	0.013	0.019	0.016	0.022	0.018	0.019	0.016	0.003	0	0.021	0.024	0.021	0.016	0.015	0.016	0.03	0.028	0.027	0.028	0.03	0.028	0.024	0.014	0.022	0.025	0.026	0.03	0.031	0.031	0.032	0.03	0.036	0.021	0.016	0.009	0.022	0.023	0.024	0.017
Klebsiella michiganensis W14	19	0.008	0.012	0.008	0.01	0.014	0.013	0.012	0.012	0.016	0.017	0.013	0.009	0.009	0.012	0.012	0.022	0.021	0.021	0	0.011	0.014	0.015	0.02	0.02	0.007	0.016	0.02	0.021	0.021	0.021	0.008	0.013	0.017	0.015	0.015	0.013	0.012	0.011	0.013	0.022	0.026	0.021	0.021	0.02	0.028	0.028	0.031	0.014
Klebsiella aerogenes JCM 1235	20	0.009	0.012	0.013	0.015	0.015	0.014	0.017	0.016	0.015	0.017	0.01	0.013	0.014	0.017	0.018	0.022	0.023	0.024	0.011	0	0.008	0.012	0.019	0.02	0.021	0.007	0.012	0.013	0.017	0.016	0.012	0.016	0.016	0.012	0.012	0.008	0.008	0.008	0.01	0.028	0.036	0.029	0.029	0.027	0.031	0.035	0.038	0.013
Klebsiella pneumoniae subsp. ozaenae ATCC 11296	21	0.012	0.015	0.016	0.018	0.019	0.017	0.02	0.019	0.019	0.02	0.015	0.016	0.017	0.019	0.019	0.025	0.02	0.021	0.014	0.008	0	0.006	0.012	0.014	0.024	0.015	0.019	0.021	0.022	0.023	0.017	0.021	0.02	0.019	0.019	0.016	0.016	0.016	0.018	0.031	0.038	0.026	0.027	0.024	0.027	0.029	0.031	0.019
Klebsiella quasipneumoniae subsp. quasipneumoniae 01A030	22	0.013	0.013	0.017	0.016	0.023	0.022	0.019	0.021	0.02	0.021	0.015	0.019	0.021	0.02	0.021	0.026	0.015	0.016	0.015	0.012	0.006	0	0.004	0.006	0.026	0.019	0.023	0.025	0.025	0.025	0.016	0.023	0.023	0.023	0.023	0.02	0.019	0.02	0.022	0.035	0.04	0.021	0.02	0.022	0.023	0.023	0.025	0.023
Klebsiella pneumoniae subsp. pneumoniae DSM 30104	23	0.019	0.016	0.021	0.019	0.022	0.023	0.017	0.019	0.019	0.019	0.016	0.018	0.022	0.02	0.021	0.022	0.011	0.015	0.02	0.019	0.012	0.004	0	0.002	0.028	0.023	0.024	0.026	0.028	0.026	0.022	0.023	0.025	0.024	0.024	0.025	0.025	0.024	0.026	0.036	0.041	0.023	0.018	0.023	0.028	0.027	0.029	0.024
Klebsiella variicola F2R9	24	0.021	0.019	0.023	0.022	0.023	0.025	0.019	0.021	0.02	0.02	0.018	0.018	0.022	0.02	0.021	0.023	0.012	0.016	0.02	0.02	0.014	0.006	0.002	0	0.027	0.024	0.026	0.027	0.03	0.027	0.024	0.024	0.027	0.026	0.026	0.025	0.025	0.024	0.026	0.037	0.044	0.024	0.02	0.023	0.029	0.027	0.028	0.026
Klebsiella oxycota ATCC 13182	25	0.019	0.023	0.016	0.019	0.021	0.021	0.019	0.016	0.024	0.024	0.019	0.014	0.015	0.019	0.02	0.029	0.029	0.03	0.007	0.021	0.024	0.026	0.028	0.027	0	0.017	0.02	0.022	0.023	0.023	0.019	0.02	0.023	0.019	0.019	0.022	0.022	0.017	0.016	0.021	0.029	0.024	0.031	0.028	0.038	0.037	0.038	0.018
Kluyvera cryocrescens ATCC 33435	26	0.015	0.019	0.016	0.019	0.018	0.018	0.019	0.016	0.021	0.021	0.012	0.017	0.018	0.021	0.022	0.026	0.026	0.028	0.016	0.007	0.015	0.019	0.023	0.024	0.017	0	0.005	0.006	0.012	0.012	0.016	0.019	0.018	0.012	0.012	0.013	0.013	0.012	0.011	0.026	0.034	0.028	0.033	0.031	0.037	0.039	0.04	0.016
Kluyvera intermedia ATCC 33110	27	0.02	0.023	0.02	0.023	0.017	0.016	0.021	0.018	0.023	0.023	0.017	0.013	0.016	0.016	0.018	0.025	0.025	0.027	0.02	0.012	0.019	0.023	0.024	0.026	0.02	0.005	0	0.002	0.014	0.011	0.019	0.017	0.017	0.008	0.008	0.018	0.018	0.014	0.016	0.027	0.029	0.033	0.032	0.03	0.04	0.042	0.043	0.018
Kluyvera intermedia ATCC 51609	28	0.021	0.025	0.022	0.025	0.019	0.018	0.023	0.019	0.024	0.024	0.019	0.015	0.018	0.018	0.019	0.027	0.027	0.028	0.021	0.013	0.021	0.025	0.026	0.027	0.022	0.006	0.002	0	0.016	0.012	0.02	0.019	0.016	0.01	0.01	0.019	0.019	0.016	0.017	0.029	0.031	0.035	0.034	0.031	0.041	0.044	0.043	0.019
Kluyvera georgiana ATCC 51603	29	0.024	0.027	0.026	0.027	0.025	0.023	0.027	0.026	0.028	0.03	0.016	0.025	0.025	0.028	0.03	0.033	0.031	0.03	0.021	0.017	0.022	0.025	0.028	0.03	0.023	0.012	0.014	0.016	0	0.012	0.023	0.024	0.021	0.019	0.019	0.011	0.012	0.021	0.014	0.026	0.029	0.028	0.036	0.03	0.039	0.04	0.041	0.023
Kluyvera ascorbata ATCC 33433	30	0.024	0.028	0.025	0.028	0.022	0.021	0.026	0.023	0.027	0.027	0.019	0.021	0.024	0.024	0.026	0.03	0.027	0.028	0.021	0.016	0.023	0.025	0.026	0.027	0.023	0.012	0.011	0.012	0.012	0	0.023	0.019	0.022	0.016	0.016	0.019	0.019	0.017	0.02	0.032	0.035	0.035	0.037	0.031	0.041	0.045	0.047	0.022
Yokonella regensburgei CIP 105435	31	0.012	0.016	0.012	0.015	0.019	0.018	0.017	0.017	0.023	0.023	0.017	0.012	0.015	0.015	0.013	0.027	0.023	0.024	0.008	0.012	0.017	0.016	0.022	0.024	0.019	0.016	0.019	0.02	0.023	0.023	0	0.02	0.018	0.018	0.018	0.019	0.017	0.016	0.019	0.028	0.031	0.023	0.02	0.024	0.027	0.03	0.032	0.016
Leclercia adecarboxylata CIP 82.92	32	0.011	0.014	0.012	0.015	0.005	0.005	0.013	0.006	0.01	0.01	0.017	0.012	0.015	0.015	0.016	0.011	0.011	0.014	0.013	0.016	0.021	0.023	0.023	0.024	0.02	0.019	0.017	0.019	0.024	0.019	0.02	0	0.016	0.013	0.013	0.019	0.019	0.019	0.02	0.024	0.026	0.025	0.021	0.019	0.031	0.034	0.036	0.012
Lelliottia minipressuralis LMG 10245	33	0.016	0.019	0.021	0.023	0.016	0.015	0.02	0.019	0.019	0.02	0.014	0.016	0.02	0.018	0.018	0.022	0.021	0.022	0.017	0.016	0.02	0.023	0.025	0.027	0.023	0.018	0.017	0.016	0.021	0.022	0.018	0.016	0	0.01	0.01	0.019	0.02	0.019	0.018	0.028	0.032	0.029	0.028	0.025	0.036	0.036	0.035	0.016
Lelliottia amnigena JCM 1237	34	0.017	0.02	0.02	0.023	0.015	0.016	0.021	0.018	0.019	0.019	0.011	0.01	0.013	0.014	0.015	0.021	0.023	0.025	0.015	0.012	0.019	0.023	0.024	0.026	0.019	0.012	0.008	0.01	0.019	0.016	0.018	0.013	0.01	0	0	0.015	0.015	0.011	0.012	0.029	0.028	0.031	0.031	0.029	0.038	0.041	0.042	0.017
Enterobacter sp. 638	35	0.017	0.02	0.02	0.023	0.015	0.016	0.021	0.018	0.019	0.019	0.011	0.01	0.013	0.014	0.015	0.021	0.023	0.026	0.015	0.012	0.019	0.023	0.024	0.026	0.019	0.012	0.008	0.01	0.019	0.016	0.018	0.013	0.01	0	0	0.015	0.015	0.011	0.012	0.029	0.028	0.031	0.031	0.029	0.039	0.041	0.042	0.017
Raoultella planticola ATCC 33531	36	0.016	0.019	0.021	0.023	0.022	0.02	0.023	0.022	0.022	0.023	0.014	0.018	0.017	0.022	0.023	0.028	0.03	0.03	0.013	0.008	0.016	0.02	0.025	0.025	0.022	0.013	0.018	0.019	0.011	0.019	0.019	0.019	0.019	0.015	0.015	0	0.002	0.01	0.005	0.033	0.033	0.034	0.035	0.031	0.039	0.041	0.043	0.019
Raoultella planticola ATCC 33558	37	0.016	0.019	0.019	0.023	0.022	0.022	0.025	0.022	0.023	0.023	0.014	0.018	0.017	0.022	0.023	0.028	0.03	0.031	0.012	0.008	0.016	0.019	0.025	0.025	0.022	0.013	0.018	0.019	0.012	0.019	0.017	0.019	0.02	0.015	0.015	0.002	0	0.01	0.005	0.035	0.033	0.034	0.034	0.033	0.039	0.041	0.043	0.021
Raoultella terrigena ATCC 33257	38	0.017	0.02	0.017	0.02	0.021	0.021	0.021	0.018	0.023	0.023	0.014	0.011	0.01	0.015	0.016	0.027	0.029	0.031	0.011	0.008	0.016	0.02	0.024	0.024	0.017	0.012	0.014	0.016	0.021	0.017	0.016	0.019	0.019	0.011	0.011	0.01	0.01	0	0.011	0.032	0.032	0.03	0.031	0.03	0.037	0.039	0.042	0.015
Raoultella ornithinolytica CIP 103364	39	0.019	0.022	0.022	0.025	0.023	0.023	0.026	0.023	0.024	0.024	0.012	0.017	0.018	0.023	0.023	0.029	0.031	0.032	0.013	0.01	0.018	0.022	0.026	0.026	0.016	0.011	0.016	0.017	0.014	0.02	0.019	0.02	0.018	0.012	0.012	0.005	0.005	0.011	0	0.032	0.032	0.031	0.036	0.034	0.041	0.042	0.043	0.021
Pluralibacter gergoviae JCM 1234	40	0.02	0.024	0.019	0.021	0.022	0.02	0.019	0.017	0.023	0.025	0.03	0.024	0.023	0.028	0.029	0.03	0.03	0.03	0.022	0.028	0.031	0.035	0.036	0.037	0.021	0.026	0.027	0.029	0.026	0.032	0.028	0.024	0.028	0.029	0.029	0.033	0.035	0.032	0.032	0	0.03	0.02	0.029	0.027	0.036	0.037	0.038	0.018
Pluralibacter pyrinus KCTC 2520	41	0.027	0.031	0.024	0.027	0.027	0.027	0.025	0.025	0.033	0.033	0.036	0.027	0.028	0.03	0.031	0.035	0.035	0.036	0.026	0.036	0.038	0.04	0.041	0.044	0.029	0.034	0.029	0.031	0.029	0.035	0.031	0.026	0.032	0.028	0.028	0.033	0.033	0.032	0.032	0.03	0	0.035	0.031	0.033	0.043	0.044	0.046	0.027
Kosakonia sacchari SP1	42	0.019	0.024	0.018	0.023	0.023	0.024	0.023	0.019	0.027	0.027	0.027	0.025	0.024	0.027	0.028	0.031	0.018	0.021	0.021	0.029	0.026	0.021	0.023	0.024	0.024	0.028	0.033	0.035	0.028	0.035	0.023	0.025	0.029	0.031	0.031	0.034	0.034	0.03	0.031	0.02	0.035	0	0.018	0.015	0.021	0.022	0.023	0.022
Kosakonia cowanii CIP 107300	43	0.019	0.017	0.017	0.016	0.021	0.021	0.015	0.017	0.021	0.021	0.028	0.022	0.024	0.023	0.025	0.023	0.013	0.016	0.021	0.029	0.027	0.02	0.018	0.02	0.031	0.033	0.032	0.034	0.036	0.037	0.02	0.021	0.028	0.031	0.031	0.035	0.034	0.031	0.036	0.029	0.031	0.018	0	0.017	0.02	0.02	0.02	0.02
Kosakonia oryzendophytica REICA_082	44	0.021	0.023	0.022	0.022	0.017	0.015	0.019	0.017	0.019	0.021	0.027	0.015	0.02	0.015	0.016	0.023	0.011	0.009	0.02	0.027	0.024	0.022	0.023	0.023	0.028	0.031	0.03	0.031	0.03	0.031	0.024	0.019	0.025	0.029	0.029	0.031	0.033	0.03	0.034	0.027	0.033	0.015	0.017	0	0.016	0.016	0.02	0.015
Kosakonia oryzae Ola 51	45	0.025	0.027	0.026	0.026	0.031	0.029	0.028	0.03	0.033	0.035	0.033	0.03	0.035	0.031	0.032	0.038	0.025	0.022	0.028	0.031	0.027	0.023	0.028	0.029	0.038	0.037	0.04	0.041	0.039	0.041	0.027	0.031	0.036	0.038	0.039	0.039	0.039	0.037	0.041	0.036	0.043	0.021	0.02	0.016	0	0.01	0.012	0.026
Kosakonia arachidis Ah-143	46	0.027	0.027	0.028	0.025	0.034	0.031	0.027	0.03	0.032	0.034	0.031	0.032	0.036	0.031	0.033	0.037	0.024	0.023	0.028	0.035	0.029	0.023	0.027	0.027	0.037	0.039	0.042	0.044	0.04	0.045	0.03	0.034	0.036	0.041	0.041	0.041	0.041	0.039	0.042	0.037	0.044	0.022	0.02	0.016	0.01	0	0.01	0.03
Kosakonia oryziphila REICA_142	47	0.03	0.028	0.031	0.027	0.036	0.034	0.029	0.032	0.034	0.035	0.031	0.034	0.039	0.035	0.037	0.039	0.026	0.024	0.031	0.038	0.031	0.025	0.029	0.028	0.038	0.04	0.043	0.043	0.041	0.047	0.032	0.036	0.035	0.042	0.042	0.043	0.043	0.042	0.043	0.038	0.046	0.023	0.02	0.02	0.012	0.01	0	0.033
Citrobacter youngae ATCC 29935	48	0.01	0.012	0.009	0.009	0.009	0.008	0.007	0.006	0.009	0.011	0.016	0.01	0.011	0.013	0.014	0.016	0.016	0.017	0.014	0.013	0.019	0.023	0.024	0.026	0.018	0.016	0.018	0.019	0.023	0.022	0.016	0.012	0.016	0.017	0.017	0.019	0.021	0.015	0.021	0.018	0.027	0.022	0.02	0.015	0.026	0.03	0.033	0
Citrobacter murliniae CDC 2970-59	49	0.014	0.018	0.013	0.015	0.012	0.011	0.012	0.008	0.014	0.016	0.016	0.009	0.008	0.012	0.013	0.02	0.02	0.021	0.01	0.011	0.017	0.022	0.023	0.025	0.015	0.012	0.013	0.015	0.019	0.018	0.014	0.015	0.017	0.015	0.015	0.017	0.019	0.013	0.019	0.02	0.03	0.026	0.026	0.021	0.035	0.037	0.039	0.006
Citrobacter freundii DSM 30039	50	0.015	0.019	0.012	0.015	0.012	0.012	0.013	0.01	0.018	0.018	0.016	0.009	0.01	0.012	0.013	0.02	0.02	0.022	0.012	0.012	0.018	0.022	0.023	0.024	0.015	0.011	0.009	0.011	0.018	0.014	0.011	0.014	0.016	0.012	0.012	0.018	0.018	0.012	0.019	0.023	0.026	0.027	0.023	0.022	0.033	0.035	0.038	0.008
Citrobacter braakii CDC 80-85	51	0.016	0.02	0.016	0.017	0.014	0.012	0.015	0.012	0.018	0.019	0.015	0.01	0.012	0.013	0.015	0.022	0.022	0.022	0.013	0.013	0.019	0.024	0.026	0.027	0.015	0.011	0.009	0.011	0.017	0.017	0.014	0.016	0.014	0.012	0.012	0.019	0.021	0.015	0.019	0.02	0.027	0.026	0.026	0.022	0.035	0.035	0.036	0.009
Citrobacter werkmanii CDC 876-58	52	0.018	0.023	0.015	0.019	0.011	0.013	0.017	0.01	0.019	0.019	0.019	0.009	0.011	0.013	0.014	0.019	0.019	0.022	0.014	0.015	0.022	0.026	0.025	0.026	0.016	0.015	0.014	0.016	0.022	0.019	0.015	0.014	0.019	0.014	0.015	0.022	0.022	0.016	0.023	0.025	0.031	0.027	0.026	0.023	0.036	0.04	0.043	0.01
Citrobacter pasteurii CIP 55.13	53	0.019	0.023	0.017	0.019	0.017	0.016	0.017	0.015	0.022	0.023	0.02	0.01	0.015	0.013	0.012	0.025	0.022	0.023	0.015	0.016	0.02	0.023	0.024	0.026	0.02	0.016	0.014	0.012	0.022	0.019	0.009	0.019	0.012	0.016	0.016	0.022	0.023	0.017	0.023	0.027	0.031	0.028	0.024	0.023	0.034	0.036	0.037	0.012
Citrobacter gillenii CDC 4693-86	54	0.02	0.024	0.021	0.024	0.019	0.019	0.022	0.02	0.025	0.025	0.019	0.016	0.02	0.019	0.017	0.027	0.024	0.026	0.014	0.02	0.025	0.024	0.025	0.027	0.017	0.018	0.016	0.015	0.023	0.019	0.013	0.018	0.012	0.016	0.015	0.023	0.023	0.021	0.023	0.028	0.03	0.028	0.028	0.029	0.04	0.041	0.042	0.018
Citrobacter amalonaticus CECT 863	55	0.025	0.027	0.024	0.024	0.028	0.027	0.025	0.023	0.028	0.03	0.024	0.02	0.023	0.022	0.023	0.035	0.022	0.02	0.02	0.025	0.022	0.019	0.023	0.025	0.023	0.026	0.031	0.032	0.023	0.024	0.023	0.031	0.031	0.031	0.032	0.03	0.031	0.027	0.032	0.025	0.039	0.016	0.026	0.017	0.024	0.028	0.031	0.022
Citrobacter farmeri CDC 2991-81	56	0.025	0.027	0.024	0.024	0.027	0.026	0.025	0.024	0.029	0.031	0.026	0.02	0.024	0.021	0.022	0.034	0.021	0.021	0.02	0.026	0.023	0.019	0.023	0.024	0.022	0.027	0.03	0.031	0.023	0.023	0.023	0.03	0.031	0.031	0.031	0.031	0.032	0.028	0.033	0.026	0.038	0.016	0.025	0.016	0.025	0.027	0.031	0.022
Citrobacter koseri LMG 5519T	57	0.03	0.031	0.029	0.029	0.024	0.024	0.027	0.023	0.027	0.027	0.032	0.019	0.021	0.02	0.019	0.029	0.02	0.021	0.024	0.03	0.028	0.027	0.025	0.026	0.031	0.033	0.032	0.032	0.031	0.034	0.023	0.026	0.028	0.031	0.031	0.03	0.031	0.031	0.031	0.035	0.036	0.026	0.02	0.02	0.032	0.035	0.03	0.023
Citrobacter rodentium CDC 1843-73	58	0.033	0.031	0.032	0.028	0.031	0.028	0.026	0.026	0.029	0.031	0.029	0.025	0.028	0.028	0.03	0.033	0.027	0.026	0.028	0.033	0.033	0.031	0.031	0.031	0.025	0.031	0.029	0.031	0.029	0.029	0.032	0.031	0.034	0.031	0.031	0.038	0.039	0.035	0.037	0.027	0.039	0.027	0.027	0.027	0.039	0.037	0.035	0.028
Citrobacter sedlakii CDC 4696-86	59	0.036	0.037	0.035	0.034	0.033	0.032	0.031	0.031	0.035	0.036	0.035	0.025	0.031	0.029	0.027	0.038	0.029	0.029	0.03	0.036	0.035	0.033	0.033	0.034	0.029	0.035	0.034	0.034	0.033	0.033	0.03	0.036	0.031	0.035	0.035	0.041	0.043	0.039	0.041	0.029	0.044	0.028	0.03	0.027	0.038	0.04	0.035	0.03
Escherichia vulneris ATCC 33821	60	0.009	0.013	0.007	0.012	0.014	0.013	0.014	0.012	0.02	0.02	0.023	0.013	0.016	0.016	0.018	0.022	0.022	0.025	0.012	0.018	0.022	0.023	0.027	0.027	0.022	0.022	0.021	0.023	0.032	0.029	0.014	0.015	0.025	0.02	0.02	0.024	0.023	0.017	0.025	0.027	0.026	0.023	0.019	0.023	0.027	0.029	0.031	0.016
Escherichia hermannii CIP 103176	61	0.018	0.015	0.019	0.014	0.023	0.019	0.013	0.019	0.019	0.021	0.027	0.022	0.024	0.023	0.025	0.024	0.015	0.014	0.02	0.027	0.026	0.019	0.019	0.022	0.031	0.033	0.032	0.034	0.037	0.037	0.019	0.023	0.027	0.031	0.031	0.034	0.034	0.031	0.036	0.031	0.035	0.023	0.009	0.019	0.025	0.024	0.026	0.018
Escherichia albertii LMG 20976	62	0.038	0.038	0.037	0.035	0.044	0.043	0.037	0.038	0.042	0.043	0.044	0.042	0.044	0.046	0.043	0.047	0.039	0.039	0.039	0.046	0.044	0.04	0.045	0.045	0.039	0.045	0.05	0.05	0.042	0.053	0.039	0.046	0.044	0.052	0.052	0.044	0.044	0.048	0.047	0.039	0.048	0.031	0.033	0.038	0.04	0.041	0.033	0.037
Escherichia fergusonii ATCC 35469	63	0.03	0.03	0.029	0.027	0.036	0.034	0.029	0.03	0.034	0.035	0.036	0.034	0.036	0.038	0.035	0.04	0.031	0.031	0.031	0.038	0.036	0.032	0.037	0.038	0.035	0.039	0.043	0.043	0.035	0.052	0.031	0.038	0.037	0.043	0.043	0.036	0.036	0.042	0.039	0.032	0.041	0.023	0.025	0.03	0.032	0.033	0.026	0.029
Escherichia marmotae HT073016	64	0.031	0.029	0.03	0.026	0.037	0.035	0.028	0.03	0.033	0.035	0.035	0.036	0.037	0.039	0.039	0.039	0.03	0.03	0.032	0.039	0.037	0.032	0.036	0.037	0.035	0.038	0.043	0.044	0.035	0.051	0.035	0.038	0.04	0.044	0.044	0.037	0.037	0.043	0.039	0.032	0.04	0.025	0.025	0.031	0.03	0.029	0.027	0.03
Escherichia coli ATCC 11775	65	0.033	0.033	0.032	0.03	0.039	0.038	0.032	0.033	0.037	0.039	0.04	0.037	0.039	0.041	0.039	0.044	0.034	0.034	0.034	0.041	0.039	0.036	0.04	0.041	0.039	0.042	0.047	0.047	0.039	0.055	0.035	0.041	0.04	0.047	0.047	0.039	0.039	0.045	0.042	0.035	0.044	0.027	0.028	0.033	0.035	0.036	0.029	0.032
Cronobacter turicensis LMG 23730T	66	0.028	0.031	0.027	0.029	0.034	0.032	0.03	0.031	0.035	0.035	0.03	0.024	0.031	0.027	0.025	0.04	0.031	0.033	0.023	0.031	0.032	0.028	0.031	0.032	0.03	0.033	0.035	0.033	0.04	0.039	0.023	0.033	0.027	0.03	0.03	0.034	0.034	0.027	0.031	0.043	0.043	0.031	0.031	0.031	0.036	0.039	0.041	0.026
Cronobacter muytjensii E603	67	0.026	0.028	0.026	0.027	0.03	0.03	0.029	0.027	0.031	0.032	0.032	0.031	0.031	0.036	0.037	0.035	0.029	0.031	0.028	0.027	0.03	0.031	0.034	0.035	0.035	0.031	0.036	0.035	0.037	0.042	0.031	0.032	0.034	0.038	0.038	0.033	0.033	0.031	0.033	0.034	0.045	0.025	0.025	0.028	0.031	0.037	0.035	0.02
Cronobacter condimentii 1330	68	0.032	0.033	0.032	0.033	0.034	0.034	0.031	0.031	0.033	0.033	0.035	0.033	0.034	0.037	0.038	0.038	0.033	0.035	0.034	0.033	0.037	0.035	0.034	0.035	0.035	0.034	0.035	0.034	0.031	0.043	0.036	0.035	0.034	0.035	0.035	0.03	0.03	0.035	0.031	0.033	0.039	0.028	0.03	0.032	0.036	0.043	0.037	0.027
Cronobacter malonaticus E825	69	0.033	0.035	0.032	0.033	0.03	0.031	0.031	0.03	0.034	0.034	0.041	0.032	0.035	0.035	0.036	0.034	0.03	0.031	0.036	0.036	0.036	0.036	0.035	0.037	0.043	0.039	0.038	0.036	0.033	0.043	0.038	0.033	0.036	0.039	0.039	0.033	0.033	0.039	0.037	0.033	0.039	0.035	0.028	0.029	0.035	0.043	0.04	0.03
Cronobacter sakazakii E601	70	0.035	0.036	0.034	0.035	0.029	0.028	0.032	0.029	0.032	0.032	0.043	0.03	0.033	0.033	0.035	0.033	0.028	0.029	0.036	0.038	0.038	0.038	0.037	0.039	0.043	0.04	0.039	0.037	0.035	0.043	0.039	0.031	0.039	0.041	0.041	0.035	0.035	0.04	0.039	0.034	0.039	0.035	0.029	0.027	0.036	0.043	0.041	0.03
Cronobacter dublinensis subsp. dublinensis DES187	71	0.037	0.039	0.037	0.039	0.032	0.033	0.036	0.033	0.035	0.035	0.042	0.032	0.036	0.037	0.039	0.036	0.032	0.034	0.038	0.036	0.04	0.04	0.039	0.04	0.046	0.041	0.04	0.039	0.037	0.045	0.041	0.034	0.038	0.04	0.04	0.033	0.034	0.039	0.036	0.037	0.045	0.039	0.033	0.031	0.04	0.048	0.046	0.029
Cronobacter universalis E797	72	0.037	0.039	0.036	0.038	0.033	0.032	0.035	0.033	0.037	0.038	0.039	0.035	0.039	0.039	0.041	0.039	0.033	0.035	0.037	0.038	0.041	0.041	0.039	0.041	0.04	0.038	0.037	0.035	0.037	0.045	0.04	0.035	0.035	0.039	0.039	0.038	0.039	0.041	0.035	0.031	0.043	0.033	0.031	0.032	0.04	0.046	0.042	0.028
Cronobacter turicensis z3032	73	0.04	0.042	0.039	0.04	0.035	0.034	0.038	0.035	0.039	0.04	0.043	0.036	0.041	0.041	0.043	0.041	0.035	0.036	0.04	0.039	0.044	0.044	0.042	0.043	0.043	0.04	0.039	0.037	0.036	0.046	0.042	0.036	0.039	0.041	0.041	0.036	0.037	0.043	0.037	0.035	0.044	0.036	0.033	0.034	0.041	0.048	0.044	0.03
Pantoea agglomerans DSM 3493	74	0.033	0.035	0.031	0.032	0.039	0.039	0.033	0.035	0.041	0.041	0.043	0.032	0.038	0.035	0.033	0.045	0.042	0.044	0.03	0.041	0.043	0.043	0.046	0.049	0.036	0.039	0.038	0.036	0.04	0.043	0.032	0.036	0.038	0.038	0.038	0.04	0.038	0.039	0.037	0.044	0.035	0.044	0.04	0.042	0.043	0.047	0.049	0.034
Shimwellia blattae DSM 4481	75	0.043	0.045	0.04	0.042	0.039	0.039	0.039	0.035	0.041	0.041	0.049	0.037	0.041	0.041	0.042	0.044	0.038	0.038	0.041	0.046	0.044	0.045	0.044	0.046	0.046	0.044	0.045	0.047	0.039	0.05	0.048	0.042	0.049	0.049	0.05	0.043	0.043	0.049	0.044	0.036	0.046	0.039	0.04	0.035	0.047	0.049	0.053	0.035
Mangrovibacter plantisponsor MSSRF40	76	0.037	0.039	0.035	0.037	0.036	0.036	0.035	0.032	0.034	0.034	0.044	0.037	0.039	0.041	0.042	0.037	0.035	0.039	0.041	0.043	0.046	0.044	0.041	0.041	0.042	0.045	0.047	0.045	0.051	0.047	0.043	0.039	0.043	0.045	0.045	0.049	0.049	0.043	0.05	0.042	0.052	0.035	0.035	0.034	0.04	0.048	0.043	0.032
Mangrovibacter yixingensis TULL-A	77	0.04	0.042	0.039	0.042	0.039	0.039	0.039	0.037	0.037	0.037	0.048	0.041	0.042	0.044	0.045	0.04	0.039	0.041	0.042	0.046	0.049	0.047	0.044	0.044	0.045	0.05	0.052	0.05	0.055	0.052	0.046	0.042	0.046	0.048	0.048	0.052	0.052	0.047	0.053	0.046	0.056	0.038	0.037	0.035	0.042	0.049	0.044	0.036
[truncated: 29 more columns]

## Sheet: Table S4B
Table S4B.- Distance matrix of the concatenated partial genes sequences used in the MLSA analysis in this study.
Genomic distance is defined as the percentage of mismatches among alinged sequences.
Red color indicates high sequence similarity (low evolutionary distance or divergence) and green color indicates low sequence similarity (high evolutionaly distance or divergence)
		1	2	3	4	5	6	7	8	9	10	11	12	13	14	15	16	17	18	19	20	21	22	23	24	25	26	27	28	29	30	31	32	33	34	35	36	37	38	39	40	41	42	43	44
Enterobacter cloacae subsp. cloacae LMG 2783	1	0	0.006	0.017	0.042	0.072	0.072	0.072	0.052	0.052	0.056	0.055	0.058	0.055	0.057	0.057	0.057	0.061	0.062	0.057	0.075	0.075	0.059	0.108	0.087	0.098	0.098	0.107	0.111	0.112	0.112	0.114	0.093	0.087	0.083	0.083	0.079	0.09	0.101	0.093	0.098	0.087	0.074	0.121	0.144
Enterobacter cloacae subsp. cloacae LMG 21186	2	0.006	0	0.018	0.043	0.07	0.07	0.07	0.055	0.055	0.056	0.055	0.058	0.055	0.059	0.059	0.059	0.062	0.063	0.058	0.076	0.075	0.059	0.109	0.089	0.099	0.099	0.106	0.11	0.111	0.111	0.113	0.095	0.089	0.083	0.086	0.08	0.09	0.101	0.094	0.099	0.088	0.076	0.121	0.144
Enterobacter cloacae subsp. dissolvens LMG 2683	3	0.017	0.018	0	0.044	0.072	0.072	0.073	0.055	0.055	0.059	0.061	0.063	0.059	0.059	0.059	0.059	0.062	0.062	0.058	0.08	0.079	0.061	0.112	0.094	0.102	0.102	0.112	0.116	0.117	0.116	0.118	0.092	0.089	0.083	0.085	0.082	0.09	0.103	0.095	0.103	0.088	0.079	0.118	0.145
Enterobacter asburiae PDA134	4	0.042	0.043	0.044	0	0.065	0.065	0.065	0.055	0.055	0.05	0.05	0.05	0.05	0.05	0.05	0.05	0.051	0.053	0.047	0.071	0.071	0.051	0.103	0.086	0.09	0.09	0.102	0.109	0.109	0.11	0.11	0.078	0.08	0.076	0.076	0.072	0.085	0.096	0.081	0.085	0.078	0.069	0.107	0.143
Enterobacter cancerogenus LMG 2693	5	0.072	0.07	0.072	0.065	0	0	0	0.052	0.052	0.052	0.055	0.056	0.054	0.05	0.05	0.05	0.047	0.047	0.05	0.06	0.06	0.061	0.096	0.077	0.079	0.079	0.092	0.097	0.098	0.099	0.099	0.089	0.082	0.087	0.089	0.068	0.082	0.092	0.075	0.085	0.073	0.084	0.116	0.158
Enterobacter cancerogenus CCM 2420	6	0.072	0.07	0.072	0.065	0	0	0	0.052	0.052	0.052	0.055	0.056	0.054	0.05	0.05	0.05	0.047	0.047	0.05	0.06	0.06	0.061	0.096	0.077	0.079	0.079	0.092	0.097	0.098	0.099	0.099	0.089	0.082	0.087	0.089	0.068	0.082	0.092	0.075	0.085	0.073	0.084	0.116	0.158
Enterobacter cancerogenus NCPPB 2177	7	0.072	0.07	0.073	0.065	0	0	0	0.053	0.053	0.052	0.055	0.056	0.054	0.05	0.05	0.05	0.048	0.047	0.051	0.06	0.06	0.061	0.096	0.077	0.079	0.079	0.092	0.097	0.098	0.099	0.099	0.089	0.082	0.087	0.089	0.068	0.082	0.092	0.076	0.086	0.073	0.083	0.116	0.159
Enterobacter hormaechei CCUG 27126	8	0.052	0.055	0.055	0.055	0.052	0.052	0.053	0	0	0.043	0.044	0.045	0.044	0.049	0.049	0.049	0.046	0.046	0.043	0.063	0.064	0.046	0.097	0.082	0.09	0.09	0.097	0.105	0.106	0.106	0.107	0.087	0.074	0.084	0.086	0.068	0.08	0.092	0.077	0.086	0.071	0.082	0.118	0.149
Enterobacter hormaechei CCUG 26643	9	0.052	0.055	0.055	0.055	0.052	0.052	0.053	0	0	0.043	0.044	0.045	0.044	0.049	0.049	0.049	0.046	0.046	0.043	0.063	0.064	0.046	0.097	0.082	0.09	0.09	0.097	0.105	0.106	0.106	0.107	0.087	0.074	0.084	0.086	0.068	0.08	0.092	0.077	0.086	0.071	0.082	0.118	0.149
Enterobacter ludwigii LMG 23768	10	0.056	0.056	0.059	0.05	0.052	0.052	0.052	0.043	0.043	0	0.006	0.007	0.007	0.052	0.052	0.052	0.05	0.051	0.045	0.056	0.056	0.045	0.097	0.081	0.086	0.086	0.092	0.1	0.1	0.1	0.101	0.094	0.078	0.085	0.091	0.07	0.083	0.091	0.082	0.089	0.072	0.079	0.119	0.151
Enterobacter ludwigii CCUG 51355	11	0.055	0.055	0.061	0.05	0.055	0.055	0.055	0.044	0.044	0.006	0	0.006	0.006	0.051	0.051	0.051	0.051	0.052	0.046	0.058	0.058	0.046	0.099	0.081	0.085	0.085	0.09	0.098	0.098	0.098	0.099	0.095	0.078	0.085	0.091	0.071	0.084	0.09	0.082	0.088	0.071	0.079	0.119	0.15
Enterobacter ludwigii CCUG 51356	12	0.058	0.058	0.063	0.05	0.056	0.056	0.056	0.045	0.045	0.007	0.006	0	0.009	0.052	0.052	0.052	0.05	0.051	0.046	0.059	0.06	0.046	0.101	0.083	0.086	0.086	0.091	0.098	0.098	0.098	0.1	0.096	0.08	0.087	0.091	0.071	0.084	0.091	0.084	0.089	0.072	0.082	0.12	0.15
Enterobacter ludwigii CCUG 51357	13	0.055	0.055	0.059	0.05	0.054	0.054	0.054	0.044	0.044	0.007	0.006	0.009	0	0.051	0.051	0.051	0.051	0.051	0.046	0.057	0.057	0.045	0.098	0.08	0.084	0.084	0.091	0.098	0.098	0.098	0.098	0.095	0.078	0.084	0.09	0.068	0.083	0.09	0.083	0.088	0.072	0.079	0.118	0.151
Enterobacter asburiae DSM 17506	14	0.057	0.059	0.059	0.05	0.05	0.05	0.05	0.049	0.049	0.052	0.051	0.052	0.051	0	0	0	0.03	0.029	0.033	0.057	0.057	0.047	0.095	0.08	0.087	0.087	0.092	0.096	0.097	0.099	0.099	0.088	0.081	0.086	0.086	0.06	0.076	0.089	0.078	0.08	0.076	0.081	0.12	0.155
Enterobacter asburiae CCUG 23173	15	0.057	0.059	0.059	0.05	0.05	0.05	0.05	0.049	0.049	0.052	0.051	0.052	0.051	0	0	0	0.03	0.029	0.033	0.057	0.057	0.047	0.095	0.08	0.087	0.087	0.092	0.096	0.097	0.099	0.099	0.088	0.081	0.086	0.086	0.06	0.076	0.089	0.078	0.08	0.076	0.081	0.12	0.155
Enterobacter asburiae CCUG 29600	16	0.057	0.059	0.059	0.05	0.05	0.05	0.05	0.049	0.049	0.052	0.051	0.052	0.051	0	0	0	0.03	0.029	0.033	0.057	0.057	0.047	0.095	0.08	0.087	0.087	0.092	0.096	0.097	0.099	0.099	0.088	0.081	0.086	0.086	0.06	0.076	0.089	0.078	0.08	0.076	0.081	0.12	0.155
Enterobacter mori LMG 25706	17	0.061	0.062	0.062	0.051	0.047	0.047	0.048	0.046	0.046	0.05	0.051	0.05	0.051	0.03	0.03	0.03	0	0.006	0.01	0.054	0.055	0.049	0.093	0.079	0.08	0.08	0.083	0.088	0.09	0.092	0.091	0.087	0.08	0.083	0.087	0.062	0.078	0.088	0.076	0.079	0.067	0.081	0.118	0.152
Enterobacter mori LMG 26285	18	0.062	0.063	0.062	0.053	0.047	0.047	0.047	0.046	0.046	0.051	0.052	0.051	0.051	0.029	0.029	0.029	0.006	0	0.011	0.054	0.055	0.049	0.093	0.078	0.081	0.081	0.083	0.086	0.088	0.09	0.089	0.087	0.078	0.083	0.087	0.062	0.077	0.087	0.076	0.078	0.068	0.082	0.117	0.154
Enterobacter mori LMG 26284	19	0.057	0.058	0.058	0.047	0.05	0.05	0.051	0.043	0.043	0.045	0.046	0.046	0.046	0.033	0.033	0.033	0.01	0.011	0	0.054	0.054	0.045	0.095	0.077	0.081	0.081	0.084	0.087	0.089	0.091	0.09	0.085	0.078	0.082	0.084	0.062	0.077	0.086	0.075	0.078	0.064	0.08	0.115	0.152
Enterobacter soli LMG 26282	20	0.075	0.076	0.08	0.071	0.06	0.06	0.06	0.063	0.063	0.056	0.058	0.059	0.057	0.057	0.057	0.057	0.054	0.054	0.054	0	0	0.059	0.099	0.083	0.086	0.086	0.092	0.093	0.096	0.098	0.098	0.098	0.091	0.096	0.096	0.068	0.089	0.093	0.085	0.09	0.073	0.087	0.122	0.15
Enterobacter soli LMG 26283	21	0.075	0.075	0.079	0.071	0.06	0.06	0.06	0.064	0.064	0.056	0.058	0.06	0.057	0.057	0.057	0.057	0.055	0.055	0.054	0	0	0.06	0.1	0.083	0.086	0.086	0.092	0.093	0.097	0.098	0.099	0.099	0.091	0.096	0.097	0.068	0.089	0.094	0.086	0.09	0.074	0.087	0.122	0.15
Enterobacter kobei DSM 13645	22	0.059	0.059	0.061	0.051	0.061	0.061	0.061	0.046	0.046	0.045	0.046	0.046	0.045	0.047	0.047	0.047	0.049	0.049	0.045	0.059	0.06	0	0.103	0.084	0.087	0.087	0.092	0.101	0.1	0.1	0.102	0.093	0.083	0.087	0.085	0.064	0.074	0.087	0.082	0.088	0.076	0.08	0.119	0.154
Enterobacter sp. SA187	23	0.108	0.109	0.112	0.103	0.096	0.096	0.096	0.097	0.097	0.097	0.099	0.101	0.098	0.095	0.095	0.095	0.093	0.093	0.095	0.099	0.1	0.103	0	0.082	0.092	0.092	0.106	0.107	0.106	0.108	0.109	0.1	0.094	0.107	0.101	0.097	0.103	0.106	0.09	0.088	0.089	0.094	0.113	0.152
Leclercia adecarboxylata LMG 2803	24	0.087	0.089	0.094	0.086	0.077	0.077	0.077	0.082	0.082	0.081	0.081	0.083	0.08	0.08	0.08	0.08	0.079	0.078	0.077	0.083	0.083	0.084	0.082	0	0.087	0.087	0.095	0.096	0.098	0.096	0.099	0.09	0.077	0.096	0.09	0.081	0.093	0.092	0.084	0.075	0.084	0.078	0.12	0.158
Lelliottia nimipressuralis LMG 10245	25	0.098	0.099	0.102	0.09	0.079	0.079	0.079	0.09	0.09	0.086	0.085	0.086	0.084	0.087	0.087	0.087	0.08	0.081	0.081	0.086	0.086	0.087	0.092	0.087	0	0	0.072	0.07	0.071	0.073	0.072	0.113	0.095	0.103	0.108	0.087	0.089	0.098	0.09	0.092	0.088	0.089	0.124	0.16
Lelliottia nimipressuralis NCPPB 440	26	0.098	0.099	0.102	0.09	0.079	0.079	0.079	0.09	0.09	0.086	0.085	0.086	0.084	0.087	0.087	0.087	0.08	0.081	0.081	0.086	0.086	0.087	0.092	0.087	0	0	0.072	0.07	0.071	0.073	0.072	0.113	0.095	0.103	0.108	0.087	0.089	0.098	0.09	0.092	0.088	0.089	0.124	0.16
Enterobacterp sp. 638	27	0.107	0.106	0.112	0.102	0.092	0.092	0.092	0.097	0.097	0.092	0.09	0.091	0.091	0.092	0.092	0.092	0.083	0.083	0.084	0.092	0.092	0.092	0.106	0.095	0.072	0.072	0	0.023	0.025	0.026	0.026	0.118	0.102	0.106	0.119	0.087	0.093	0.098	0.098	0.098	0.097	0.094	0.124	0.156
Lelliottia amnigena LMG 2784	28	0.111	0.11	0.116	0.109	0.097	0.097	0.097	0.105	0.105	0.1	0.098	0.098	0.098	0.096	0.096	0.096	0.088	0.086	0.087	0.093	0.093	0.101	0.107	0.096	0.07	0.07	0.023	0	0.004	0.008	0.006	0.12	0.105	0.111	0.123	0.087	0.097	0.098	0.101	0.101	0.101	0.099	0.126	0.158
Lelliottia amnigena LMG 3000	29	0.112	0.111	0.117	0.109	0.098	0.098	0.098	0.106	0.106	0.1	0.098	0.098	0.098	0.097	0.097	0.097	0.09	0.088	0.089	0.096	0.097	0.1	0.106	0.098	0.071	0.071	0.025	0.004	0	0.007	0.003	0.122	0.106	0.111	0.124	0.088	0.098	0.098	0.104	0.101	0.101	0.101	0.125	0.157
Lelliottia amnigena LMG 3004	30	0.112	0.111	0.116	0.11	0.099	0.099	0.099	0.106	0.106	0.1	0.098	0.098	0.098	0.099	0.099	0.099	0.092	0.09	0.091	0.098	0.098	0.1	0.108	0.096	0.073	0.073	0.026	0.008	0.007	0	0.008	0.125	0.105	0.109	0.125	0.089	0.098	0.098	0.104	0.101	0.102	0.101	0.128	0.16
Lelliottia amnigena LMG 3006	31	0.114	0.113	0.118	0.11	0.099	0.099	0.099	0.107	0.107	0.101	0.099	0.1	0.098	0.099	0.099	0.099	0.091	0.089	0.09	0.098	0.099	0.102	0.109	0.099	0.072	0.072	0.026	0.006	0.003	0.008	0	0.123	0.106	0.111	0.125	0.089	0.099	0.098	0.105	0.101	0.102	0.1	0.126	0.16
Klebsiella pneumoniae subsp. pneumoniae LMG 2095	32	0.093	0.095	0.092	0.078	0.089	0.089	0.089	0.087	0.087	0.094	0.095	0.096	0.095	0.088	0.088	0.088	0.087	0.087	0.085	0.098	0.099	0.093	0.1	0.09	0.113	0.113	0.118	0.12	0.122	0.125	0.123	0	0.064	0.08	0.036	0.084	0.091	0.109	0.084	0.093	0.097	0.09	0.11	0.152
Klebsiella mobilis LMG 2094	33	0.087	0.089	0.089	0.08	0.082	0.082	0.082	0.074	0.074	0.078	0.078	0.08	0.078	0.081	0.081	0.081	0.08	0.078	0.078	0.091	0.091	0.083	0.094	0.077	0.095	0.095	0.102	0.105	0.106	0.105	0.106	0.064	0	0.077	0.058	0.077	0.087	0.098	0.072	0.081	0.082	0.081	0.11	0.152
Klebsiella oxytoca LMG 3055	34	0.083	0.083	0.083	0.076	0.087	0.087	0.087	0.084	0.084	0.085	0.085	0.087	0.084	0.086	0.086	0.086	0.083	0.083	0.082	0.096	0.096	0.087	0.107	0.096	0.103	0.103	0.106	0.111	0.111	0.109	0.111	0.08	0.077	0	0.082	0.074	0.085	0.103	0.078	0.087	0.091	0.073	0.106	0.151
Klebsiella singaporensis LMG 23571	35	0.083	0.086	0.085	0.076	0.089	0.089	0.089	0.086	0.086	0.091	0.091	0.091	0.09	0.086	0.086	0.086	0.087	0.087	0.084	0.096	0.097	0.085	0.101	0.09	0.108	0.108	0.119	0.123	0.124	0.125	0.125	0.036	0.058	0.082	0	0.081	0.084	0.102	0.084	0.093	0.093	0.087	0.113	0.15
Kluyvera ascorbata LMG 7871	36	0.079	0.08	0.082	0.072	0.068	0.068	0.068	0.068	0.068	0.07	0.071	0.071	0.068	0.06	0.06	0.06	0.062	0.062	0.062	0.068	0.068	0.064	0.097	0.081	0.087	0.087	0.087	0.087	0.088	0.089	0.089	0.084	0.077	0.074	0.081	0	0.065	0.073	0.072	0.073	0.073	0.072	0.112	0.148
Kluyvera cryocrescens LMG 7859	37	0.09	0.09	0.09	0.085	0.082	0.082	0.082	0.08	0.08	0.083	0.084	0.084	0.083	0.076	0.076	0.076	0.078	0.077	0.077	0.089	0.089	0.074	0.103	0.093	0.089	0.089	0.093	0.097	0.098	0.098	0.099	0.091	0.087	0.085	0.084	0.065	0	0.07	0.086	0.085	0.09	0.085	0.116	0.153
Kluyvera intermedia LMG 2785	38	0.101	0.101	0.103	0.096	0.092	0.092	0.092	0.092	0.092	0.091	0.09	0.091	0.09	0.089	0.089	0.089	0.088	0.087	0.086	0.093	0.094	0.087	0.106	0.092	0.098	0.098	0.098	0.098	0.098	0.098	0.098	0.109	0.098	0.103	0.102	0.073	0.07	0	0.097	0.083	0.094	0.083	0.124	0.157
Raoultella planticola LMG 7870	39	0.093	0.094	0.095	0.081	0.075	0.075	0.076	0.077	0.077	0.082	0.082	0.084	0.083	0.078	0.078	0.078	0.076	0.076	0.075	0.085	0.086	0.082	0.09	0.084	0.09	0.09	0.098	0.101	0.104	0.104	0.105	0.084	0.072	0.078	0.084	0.072	0.086	0.097	0	0.07	0.073	0.084	0.113	0.141
Raoultella terrigena LMG 3222	40	0.098	0.099	0.103	0.085	0.085	0.085	0.086	0.086	0.086	0.089	0.088	0.089	0.088	0.08	0.08	0.08	0.079	0.078	0.078	0.09	0.09	0.088	0.088	0.075	0.092	0.092	0.098	0.101	0.101	0.101	0.101	0.093	0.081	0.087	0.093	0.073	0.085	0.083	0.07	0	0.083	0.078	0.114	0.153
Yokenella regensburgei LMG 7872	41	0.087	0.088	0.088	0.078	0.073	0.073	0.073	0.071	0.071	0.072	0.071	0.072	0.072	0.076	0.076	0.076	0.067	0.068	0.064	0.073	0.074	0.076	0.089	0.084	0.088	0.088	0.097	0.101	0.101	0.102	0.102	0.097	0.082	0.091	0.093	0.073	0.09	0.094	0.073	0.083	0	0.081	0.113	0.149
Citrobacter freundii LMG 3246	42	0.074	0.076	0.079	0.069	0.084	0.084	0.083	0.082	0.082	0.079	0.079	0.082	0.079	0.081	0.081	0.081	0.081	0.082	0.08	0.087	0.087	0.08	0.094	0.078	0.089	0.089	0.094	0.099	0.101	0.101	0.1	0.09	0.081	0.073	0.087	0.072	0.085	0.083	0.084	0.078	0.081	0	0.106	0.147
Kosakonia cowanii LMG 23569	43	0.121	0.121	0.118	0.107	0.116	0.116	0.116	0.118	0.118	0.119	0.119	0.12	0.118	0.12	0.12	0.12	0.118	0.117	0.115	0.122	0.122	0.119	0.113	0.12	0.124	0.124	0.124	0.126	0.125	0.128	0.126	0.11	0.11	0.106	0.113	0.112	0.116	0.124	0.113	0.114	0.113	0.106	0	0.157
Mangrovibacter plantisponsor LMG 24236	44	0.144	0.144	0.145	0.143	0.158	0.158	0.159	0.149	0.149	0.151	0.15	0.15	0.151	0.155	0.155	0.155	0.152	0.154	0.152	0.15	0.15	0.154	0.152	0.158	0.16	0.16	0.156	0.158	0.157	0.16	0.16	0.152	0.152	0.151	0.15	0.148	0.153	0.157	0.141	0.153	0.149	0.147	0.157	0

## Sheet: Table S5
Table S5.- Genome sequences used in the whole-genome phylogenetic analysis in this study
NCBI number	Species	Status	Coverage	Similarity	Two-way ANI
G1
NC_014121.1	Enterobacter cloacae subsp. cloacae ATCC 13047 chromosome	complete genome	0.63	0.83	0.8001
NC_009436.1	Enterobacter sp. 638	complete genome	0.61	0.84	0.8064
NC_018079.1	Enterobacter cloacae subsp. dissolvens SDM	complete genome	0.63	0.84	0.8109
G2
NZ_CP011636.1	Klebsiella oxytoca CAV1374	complete genome	0.56	0.96	0.8099
NZ_CP008841.1	Klebsiella michiganensis M1	complete genome	0.57	0.96	0.8097
NZ_AP014951.1	Klebsiella oxytoca DNA	complete genome	0.58	0.95	0.8095
NC_018106.1	Klebsiella michiganensis E718	complete genome	0.57	0.96	0.8086
G3
NZ_CP014070.1	Citrobacter amalonaticus FDAARGOS_165	complete genome	0.58	0.96	0.8081
NZ_CP007557.1	Citrobacter freundii CFNIH1	complete genome	0.55	0.96	0.8092
NZ_JTAV01000001.1	Citrobacter koseri FDAARGOS_86 scf7180000000002quiver	whole genome shotgun sequence	0.52	0.96	0.8117
NZ_JYFZ02000001.1	Citrobacter freundii MRSN 12115 scaffold00001	whole genome shotgun sequence	0.55	0.96	0.8079
NC_009792.1	Citrobacter koseri ATCC BAA-895	complete genome	0.58	0.96	0.8117
NZ_CP012554.1	Citrobacter freundii P10159	complete genome	0.53	0.96	0.8085
NZ_CP016762.1	Citrobacter freundii B38	complete genome	0.55	0.96	0.808
G4
NC_003197.2	Salmonella enterica subsp. enterica serovar Typhimurium str. LT2	complete genome	0.5	0.96	0.8082
NC_003198.1	Salmonella enterica subsp. enterica serovar Typhi str. CT18	complete genome	0.5	0.96	0.8081
NZ_CP006692.1	Salmonella bongori serovar 48:z41: str. RKS3044	complete genome	0.47	0.96	0.804
NC_021870.1	Salmonella bongori N268-08	complete genome	0.45	0.96	0.8049
G5
NC_018658.1	Escherichia coli O104:H4 str. 2011C-3493	complete genome	0.5	0.96	0.8065
NC_011750.1	Escherichia coli IAI39	complete genome	0.5	0.96	0.8061
NC_017634.1	Escherichia coli O83:H1 str. NRG 857C	complete genome	0.49	0.96	0.8061
NC_011751.1	Escherichia coli UMN026	complete genome	0.51	0.96	0.8066
NC_000913.3	Escherichia coli str. K-12 substr. MG1655	complete genome	0.5	0.96	0.8076
NC_002695.1	Escherichia coli O157:H7 str. Sakai	complete genome	0.51	0.96	0.8055
NC_004337.2	Shigella flexneri 2a str. 301	complete genome	0.48	0.96	0.8061
NC_007606.1	Shigella dysenteriae Sd197	complete genome	0.46	0.96	0.8069
G6
NZ_CP014474.1	Serratia rubidaea 1122	complete genome	0.33	0.91	0.788
NZ_HG326223.1	Serratia marcescens subsp. marcescens Db11	complete genome	0.32	0.91	0.792
NZ_CP013913.1	Serratia fonticola GS2	complete genome	0.27	0.9	0.7834
NC_021741.1	Serratia liquefaciens ATCC 27592	complete genome	0.27	0.91	0.7858
NZ_GG753567.1	Serratia odorifera DSM 4582	whole genome shotgun sequence	0.27	0.91	0.7817
G7 outgroup
NZ_CP009866.1	Pantoea sp. PSNIH2	complete genome	0.34	0.93	0.7901
NZ_CP009454.1	Pantoea rwandensis ND04	complete genome	0.25	0.92	0.7877
NC_013956.2	Pantoea ananatis LMG 20103	complete genome	0.22	0.92	0.7886
NZ_JPOT02000001.1	Pantoea agglomerans 4	whole genome shotgun sequence	0.28	0.92	0.7831
G8
NZ_CP011047.1	Cronobacter sakazakii ATCC 29544	complete genome	0.55	0.95	0.8064
NZ_CP012257.1	Cronobacter universalis NCTC 9529	complete genome	0.56	0.95	0.8067
NC_013282.2	Cronobacter turicensis z3032	complete genome	0.56	0.95	0.8072
NC_017933.1	Cronobacter sakazakii ES15	complete genome	0.55	0.95	0.8071
G9
NZ_CP009451.1	Cedecea neteri SSMD04	complete genome	0.47	0.94	0.7994
NZ_KE161030.1	Cedecea davisae DSM 4568	whole genome shotgun sequence	0.47	0.94	0.7988
NZ_CP009458.1	Cedecea neteri M006	complete genome	0.45	0.94	0.8007
NZ_CP009459.1	Cedecea neteri ND14a	complete genome	0.46	0.94	0.8009
G10
NZ_CP007215.2	Kosakonia sacchari SP1	complete genome	0.63	0.95	0.8088
NZ_CP015113.1	Kosakonia radicincitans GXGL-4A	complete genome	0.64	0.95	0.8099
NZ_CP016337.1	Kosakonia sacchari BO-1	complete genome	0.63	0.95	0.8098
NZ_CP014007.1	Kosakonia oryzae Ola 51	complete genome	0.62	0.95	0.8089
NZ_CP019445.1	Kosakonia cowanii 888-76	complete genome	0.61	0.95	0.811
G11
NZ_CP010557.1	Raoultella ornithinolytica S12	complete genome	0.57	0.95	0.8095
NZ_CP013338.1	Raoultella ornithinolytica Yangling I2	complete genome	0.55	0.95	0.8077
NZ_CP017802.1	Raoultella ornithinolytica MG	complete genome	0.55	0.95	0.8078
NZ_CP008886.1	Raoultella ornithinolytica A14	complete genome	0.55	0.95	0.8078
G12
NZ_CP015774.1	Lelliottia amnigena ZB04	complete genome	0.61	0.84	0.8063
NZ_CP013990.1	Leclercia adecarboxylata USDA-ARS-USMARC-60222	complete genome	0.64	0.84	0.8119

## Sheet: Table S6
Table S6.- Secondary metabolite clusters identified in this study by using antiSMASH v.4.0.1
Cluster	Trype	From	To	Most similar	MIBiG BGC-ID
Cluster 1	Cf_putative	237240	268940	Lipopolysaccharide_biosynthetic_gene_cluster (5% of genes show similarity)	BGC0000774_c1
Cluster 2	Cf_putative	314470	325142	-	-
Cluster 3	Cf_putative	659442	668126	-	-
Cluster 4	Cf_putative	973031	979599	Emulsan_biosynthetic_gene_cluster (9% of genes show similarity)	BGC0000760_c1
Cluster 5	Cf_saccharide	1006757	1043991	O&K-antigen_biosynthetic_gene_cluster (4% of genes show similarity)	BGC0000780_c1
Cluster 6	Cf_putative	1175244	1191423	-	-
Cluster 7	Cf_saccharide	1344418	1381498	-	-
Cluster 8	Terpene	1716425	1739922	Carotenoid_biosynthetic_gene_cluster (100% of genes show similarity)	BGC0000642_c1
Cluster 9	Nrps	2046794	2094612	Streptomycin_biosynthetic_gene_cluster (2% of genes show similarity)	BGC0000717_c1
Cluster 10	Cf_putative	2407545	2413559	-	-
Cluster 11	Cf_putative	2466818	2474082	-	-
Cluster 12	Cf_putative	2597064	2605529	-	-
Cluster 13	Cf_putative	2734986	2743314	-	-
Cluster 14	Thiopeptide	2765827	2792113	O-antigen_biosynthetic_gene_cluster (14% of genes show similarity)	BGC0000781_c1
Cluster 15	Cf_fatty_acid	2915919	2936872	Asukamycin_biosynthetic_gene_cluster (3% of genes show similarity)	BGC0000187_c1
Cluster 16	Cf_putative	3197370	3203339	-	-
Cluster 17	Cf_saccharide	3869412	3922730	Colanic_acid_biosynthetic_gene_cluster (100% of genes show similarity)	BGC0000799_c1
Cluster 18	Cf_fatty_acid -Nrps	4131464	4210864	Turnerbactin_biosynthetic_gene_cluster (30% of genes show similarity)	BGC0000451_c1

## Sheet: Table S7
Table S7.- Two-components systems and signal transduction
Gene_id	KO	Gene	Product
SA187PBcda_000000059	K03406	mcp	Methyl-accepting chemotaxis protein
SA187PBcda_000000121	K03563	csrA	Carbon storage regulator
SA187PBcda_000000225	K07678	barA	Two-component system NarL family sensor histidine kinase BarA
SA187PBcda_000000334	K00626	atoB	Acyltransferase / acetyl-CoA C-acetyltransferase [2.3.1.9]
SA187PBcda_000000481	K03406	mcp	Methyl-accepting chemotaxis protein III
SA187PBcda_000000503	K07666	qseB	Two-component system OmpR family response regulator QseB
SA187PBcda_000000504	K07645	qseC	Two-component system OmpR family sensor histidine kinase QseC
SA187PBcda_000000517	K12340	tolC	Outer membrane protein
SA187PBcda_000000628	K05875		HAMP domain [IPR003660]
SA187PBcda_000000629	K03776	aer	Aerotaxis receptor Aer
SA187PBcda_000000782	K03092	rpoN	RNA polymerase sigma-54 factor
SA187PBcda_000000794			His Kinase A (phospho-acceptor) domain [IPR003661]
SA187PBcda_000001010	K10914	crp	CRP/FNR family transcriptional regulator cyclic AMP receptor protein
SA187PBcda_000001042	K07638	envZ	Two-component system OmpR family osmolarity sensor histidine kinase EnvZ
SA187PBcda_000001043	K07659	ompR	Two-component system OmpR family phosphate regulon response regulator OmpR
SA187PBcda_000001151	K03406	mcp	Methyl-accepting chemotaxis protein
SA187PBcda_000001413	K02313	dnaA	Chromosomal replication initiator protein DnaA
SA187PBcda_000001430	K02040	pstS	Phosphate transport system substrate-binding protein /Phosphate-binding protein PstS
SA187PBcda_000001520	K07712	glnG	Two-component system NtrC family nitrogen regulation response regulator GlnG /Nitrogen regulation protein NR(I)
SA187PBcda_000001521	K07708	glnL	Two-component system NtrC family nitrogen regulation sensor histidine kinase GlnL /Nitrogen regulation protein NtrB
SA187PBcda_000001522	K01915	glnA	Glutamine synthetase
SA187PBcda_000001596		cpxA	Two-component system OmpR family sensor histidine kinase CpxA
SA187PBcda_000001597	K07662	cpxR	Two-component system OmpR family response regulator CpxR
SA187PBcda_000001774	K11103	dctA	C4-dicarboxylate transport protein
SA187PBcda_000002085	K00247	frdD	Fumarate reductase subunit D
SA187PBcda_000002086	K00246	frdC	Fumarate reductase subunit C
SA187PBcda_000002087	K00245	frdB	Fumarate reductase iron-sulfur subunit B /
SA187PBcda_000002088	K00244	frdA	Fumarate reductase flavoprotein subunit A
SA187PBcda_000002162	K05874	tsr	Methyl-accepting chemotaxis protein I serine sensor receptor
SA187PBcda_000002303	K05874	tsr	Methyl-accepting chemotaxis protein I serine sensor receptor
SA187PBcda_000002380	K07773	arcA	Two-component system OmpR family aerobic respiration control protein ArcA
SA187PBcda_000002612	K04771	degP	Serine protease Do /endoprotease
SA187PBcda_000002616	K00990	glnD	Bifunctional uridylyltransferase/uridylyl-removing enzyme /[protein-PII] uridylyltransferase
SA187PBcda_000002805	K07657	phoRB	Two-component system OmpR family phosphate regulon response regulator PhoB
SA187PBcda_000002806	K07636	phoR	Two-component system OmpR family phosphate regulon sensor histidine kinase PhoR
SA187PBcda_000002976	K08350	fdnI	Formate dehydrogenase-N gamma subunit
SA187PBcda_000002977	K08349	fdnH	Formate dehydrogenase-N beta subunit
SA187PBcda_000002978	K08348	fdnG	Formate dehydrogenase-N alpha subunit
SA187PBcda_000002984	K08348	fdnG	Formate dehydrogenase-N alpha subunit
SA187PBcda_000002994	K02406	fliC	Flagellin
SA187PBcda_000003188	K10004	gltL	Glutamate/aspartate transport system ATP-binding protein
SA187PBcda_000003189	K10002	gltK	Glutamate/aspartate ABC transporter permease protein
SA187PBcda_000003190	K10003	gltJ	Glutamate/aspartate (amino-) ABC transporter permease 3-TM region His/Glu/Gln/Arg/opine family domain protein
SA187PBcda_000003196	K10001	gltI	Glutamate/aspartate periplasmic-binding (substrate-binding) protein
SA187PBcda_000003250	K02406	fliC	Flagellin
SA187PBcda_000003256	K02405	fliA	RNA polymerase sigma factor-28 for flagellar operon FliA
SA187PBcda_000003257	K02556	motA	Flagellar motor protein MotA /chemotaxis protein MotA
SA187PBcda_000003311	K07667	kdpE	Two-component system OmpR family KDP operon response regulator KdpE
SA187PBcda_000003312	K07646	kdpD	Two-component system OmpR family sensor histidine kinase KdpD
SA187PBcda_000003313	K01548	kdpC	K+-transporting ATPase ATPase C chain
SA187PBcda_000003314	K01547	kdpB	K+-transporting ATPase ATPase B chain
SA187PBcda_000003315	K01546	kdpA	K+-transporting ATPase ATPase A chain/potassium-bainding subunit
SA187PBcda_000003316	K01545	kdpF	K+-transporting ATPase ATPase F chain/subunit
SA187PBcda_000003341	K00425	cydA	Cytochrome d ubiquinol oxidase subunit I
SA187PBcda_000003342	K00426	cydB	Cytochrome d ubiquinol oxidase subunit II
SA187PBcda_000003434	K07643	basS	Two-component system OmpR family sensor histidine kinase BasS
SA187PBcda_000003435	K07771	basR	Two-component system OmpR family response regulator BasR
SA187PBcda_000003490	K07686	uhpA	Two-component system NarL family uhpT operon response regulator UhpA
SA187PBcda_000003491	K07675		Histidine kinase-, DNA gyrase B-, and HSP90 ATPase [IPR003594]
SA187PBcda_000003492	K07783	uhpC	Transporter OPA family sugar phosphate sensor protein UhpC /Regulatory protein
SA187PBcda_000003634	K09476	ompF	Outer membrane pore protein F
SA187PBcda_000003832	K07637	phoQ	Two-component system OmpR family sensor histidine kinase PhoQ
SA187PBcda_000003833			Transcriptional regulatory protein, C terminal [IPR001867]
SA187PBcda_000003930	K02406	fliC	Flagellin
SA187PBcda_000004053	K07639	rstB	Two-component system OmpR family sensor histidine kinase RstB
SA187PBcda_000004054			Transcriptional regulatory protein, C terminal [IPR001867]
SA187PBcda_000004132	K03406	mcp	Putative methyl-accepting chemotaxis protein
SA187PBcda_000004187	K05874	tsr	Methyl-accepting chemotaxis protein I serine sensor receptor
SA187PBcda_000004201	K03406	mcp	Methyl-accepting chemotaxis protein
SA187PBcda_000004225	K03406	mcp	Putative methyl-accepting chemotaxis protein
SA187PBcda_000004244	K03776	aer	Aerotaxis receptor
SA187PBcda_000004249	K00027	sfcA	Malate dehydrogenase (oxaloacetate-decarboxylating)
SA187PBcda_000004298	K00425	cydA	Cytochrome d ubiquinol oxidase subunit I /Cytochrome D ubiquinol oxidase subunit I
SA187PBcda_000004299	K00426	cydB	Cytochrome d ubiquinol oxidase subunit II /Putative Cytochrome bd2 subunit II
SA187PBcda_000004330	K05876	trg	Methyl-accepting chemotaxis protein III ribose and galactose sensor receptor
SA187PBcda_000004402	K13816	rpfF	DSF synthase
SA187PBcda_000004486	K00374	narI	Nitrate reductase gamma subunit
SA187PBcda_000004487	K00373	narJ	Nitrate reductase delta subunit
SA187PBcda_000004488	K00371	narH	Nitrate reductase beta subunit
SA187PBcda_000004489	K00370	narG	Nitrate reductase alpha subunit
SA187PBcda_000004492	K07673	narX	Two-component system NarL family nitrate/nitrite sensor histidine kinase NarX
SA187PBcda_000004493	K07684	narI	Two-component system NarL family nitrate/nitrite response regulator protein NarL
SA187PBcda_000004504	K03406	mcp	Putative methyl-accepting chemotaxis protein
SA187PBcda_000004559	K03406	mcp	Methyl-accepting chemotaxis protein
SA187PBcda_000004777	K03413	cheY	Two-component system chemotaxis family response regulator CheY
SA187PBcda_000004778	K03412	cheB	Two-component system chemotaxis family response protein-glutamate methylesterase regulator CheB
SA187PBcda_000004779	K00575	cheR	Chemotaxis protein methyltransferase CheR
SA187PBcda_000004780	K05877	tap	Methyl-accepting chemotaxis protein IV sensor receptor
SA187PBcda_000004781	K05875	tar	Methyl-accepting chemotaxis protein II aspartate sensor receptor
SA187PBcda_000004787	K03408	cheW	Purine-binding chemotaxis protein CheW
SA187PBcda_000004788	K03407	cheA	Two-component system chemotaxis family sensor kinase CheA /Histidine kinase
SA187PBcda_000004790	K02556	motA	Chemotaxis/motility protein MotA
SA187PBcda_000004791	K02402	flhC	Flagellar transcriptional activator FlhC
SA187PBcda_000004792	K02403	flhD	Flagellar transcriptional regulator FlhD
SA187PBcda_000004800	K07792	dcuB	Anaerobic C4-dicarboxylate transporter DcuB
SA187PBcda_000004829	K07689	uvrY	Two-component system NarL family invasion response regulator UvrY
SA187PBcda_000004831	K07782	sdiA	LuxR family transcriptional regulator quorum-sensing system regulator SdiA
SA187PBcda_000004837	K02405	fliA	RNA polymerase sigma factor for flagellar operon FliA
SA187PBcda_000004844	K02406	fliC	Flagellin
SA187PBcda_000004845	K07781	rcsA	LuxR family transcriptional regulator capsular biosynthesis positive transcription factor
SA187PBcda_000004869	K07799	mdtA	Multidrug transporter /Membrane fusion protein multidrug efflux system
SA187PBcda_000005088	K07788	mdtB	Multidrug efflux pump
SA187PBcda_000005089	K07789	mdtC	Multidrug transporter /multidrug efflux pump
SA187PBcda_000005090	K18326	mdtD	MFS transporter DHA2 family multidrug resistance protein
SA187PBcda_000005091	K07642	baeS	Two-component system OmpR family sensor histidine kinase BaeS
SA187PBcda_000005092	K07664	baeR	Two-component system OmpR family response regulator BaeR
SA187PBcda_000005093	K09475	ompC	Outer membrane pore protein C
SA187PBcda_000005217	K07676	rcsD	Two-component system NarL family sensor histidine kinase RcsD
SA187PBcda_000005223	K07687	rcsB	Two-component system NarL family capsular synthesis response regulator RcsB
SA187PBcda_000005224	K07677	rcsC	Two-component system NarL family capsular synthesis sensor histidine kinase RcsC
SA187PBcda_000005225	K03415	cheV	Two-component system chemotaxis family response regulator CheV
SA187PBcda_000005252	K19611	fepA	TonB-dependent outer membrane ferric enterobactin/colicin receptor
SA187PBcda_000005351	K18324	acrD	Multidrug efflux pump
SA187PBcda_000005368	K04751	glnB	Nitrogen regulatory protein P-II 1
SA187PBcda_000005474	K07715	glrR	Two-component system NtrC family response regulator GlrR
SA187PBcda_000005475	K07711	glrK	Two-component system NtrC family sensor histidine kinase GlrK
SA187PBcda_000005477	K03406	mcp	Methyl-accepting chemotaxis protein

## Sheet: Table S8
Table S8.- ABC transporters
Gene_id	KO	Gene	Productt
SA187PBcda_000000076	K02000	proV	Glycine betaine/proline transport system ATP-binding protein [EC:3.6.3.32]
SA187PBcda_000000078	K02001	proW	Glycine betaine/proline transport system permease protein
SA187PBcda_000000079	K02002	proX	Glycine betaine/proline transport system substrate-binding protein
SA187PBcda_000000170	K11604	sitA	Manganese/iron transport system substrate-binding protein
SA187PBcda_000000171	K11607	sitB	Manganese/iron transport system ATP-binding protein
SA187PBcda_000000172	K11605	sitC	Manganese/iron transport system permease protein
SA187PBcda_000000173	K11606	sitD	Manganese/iron transport system permease protein
SA187PBcda_000000314	K10193	togM	Oligogalacturonide transport system permease protein
SA187PBcda_000000315	K10194	togN	Oligogalacturonide transport system permease protein
SA187PBcda_000000316	K10195	togA	Oligogalacturonide transport system ATP-binding protein
SA187PBcda_000000317	K10192	togB	Oligogalacturonide transport system substrate-binding protein
SA187PBcda_000000335	K02073	metQ	D-Methionine transport system substrate-binding protein
SA187PBcda_000000336	K02072	metI	D-Methionine transport system permease protein
SA187PBcda_000000337	K02071	metN	D-Methionine transport system ATP-binding protein
SA187PBcda_000000346	K11963	urtE	Urea transport system ATP-binding protein
SA187PBcda_000000347	K11962	urtD	Urea transport system ATP-binding protein
SA187PBcda_000000348	K11961	urtC	Urea transport system permease protein
SA187PBcda_000000349	K11960	urtB	Urea transport system permease protein
SA187PBcda_000000350	K11959	urtA	Urea transport system sUbstrate-binding protein
SA187PBcda_000000434	K16923	qrtT	Energy-coupling factor transport system substrate-specific component
SA187PBcda_000000435	K16785	ecfT	Energy-coupling factor transport system permease protein
SA187PBcda_000000436	K16786	ecfA1	Energy-coupling factor transport system ATP-binding protein [EC:3.6.3.-]
SA187PBcda_000000437	K16787	ecfA2	Energy-coupling factor transport system ATP-binding protein [EC:3.6.3.-]
SA187PBcda_000000634	K02026	ABC.MS.P1	Multiple sugar transport system permease protein
SA187PBcda_000000635	K02025	ABC.MS.P	Multiple sugar transport system permease protein
SA187PBcda_000000636	K02027	ABC.MS.S	Multiple sugar transport system substrate-binding protein
SA187PBcda_000000637	K10111	malK	Multiple sugar transport system ATP-binding protein [EC:3.6.3.-]
SA187PBcda_000000640	K10555	lsrB	AI-2 transport system substrate-binding protein
SA187PBcda_000000641	K10557	lsrD	AI-2 transport system permease protein
SA187PBcda_000000642	K10556	lsrC	AI-2 transport system permease protein
SA187PBcda_000000643	K10558	lsrA	AI-2 transport system ATP-binding protein
SA187PBcda_000000672	K10192	togB	Oligogalacturonide transport system substrate-binding protein
SA187PBcda_000000771	K07122	mlaB	Phospholipid transport system transporter-binding protein
SA187PBcda_000000772	K07323	mlaC	Phospholipid transport system substrate-binding protein
SA187PBcda_000000773	K02067	mlaD	Phospholipid/cholesterol/gamma-HCH transport system substrate-binding protein
SA187PBcda_000000774	K02066	mlaE	Phospholipid/cholesterol/gamma-HCH transport system permease protein
SA187PBcda_000000775	K02065	mlaF	Phospholipid/cholesterol/gamma-HCH transport system ATP-binding protein
SA187PBcda_000000781	K06861	lptB	Lipopolysaccharide export system ATP-binding protein [EC:3.6.3.-]
SA187PBcda_000000862	K09969	aapJ	General L-amino acid transport system substrate-binding protein
SA187PBcda_000000863	K09970	aapQ	General L-amino acid transport system permease protein
SA187PBcda_000000864	K09971	aapM	General L-amino acid transport system permease protein
SA187PBcda_000000865	K09972	aapP	General L-amino acid transport system ATP-binding protein [EC:3.6.3.-]
SA187PBcda_000001090	K05816	ugpC	sn-Glycerol 3-phosphate transport system ATP-binding protein [EC:3.6.3.20]
SA187PBcda_000001091	K05815	ugpE	sn-Glycerol 3-phosphate transport system permease protein
SA187PBcda_000001092	K05814	ugpA	sn-Glycerol 3-phosphate transport system permease protein
SA187PBcda_000001093	K05813	ugpB	sn-Glycerol 3-phosphate transport system substrate-binding protein
SA187PBcda_000001094	K01996	livF	Branched-chain amino acid transport system ATP-binding protein
SA187PBcda_000001095	K01995	livG	Branched-chain amino acid transport system ATP-binding protein
SA187PBcda_000001096	K01998	livM	Branched-chain amino acid transport system permease protein
SA187PBcda_000001097	K01997	livH	Branched-chain amino acid transport system permease protein
SA187PBcda_000001098	K01999	livK	Branched-chain amino acid transport system substrate-binding protein
SA187PBcda_000001103	K01999	livK	Branched-chain amino acid transport system substrate-binding protein
SA187PBcda_000001107	K09811	ftsX	Cell division transport system permease protein
SA187PBcda_000001109	K09812	ftsE	Cell division transport system ATP-binding protein
SA187PBcda_000001356	K02013	ABC.FEV.A	Iron complex transport system ATP-binding protein [EC:3.6.3.34]
SA187PBcda_000001357	K02015	ABC.FEV.P	Iron complex transport system permease protein
SA187PBcda_000001358	K02016	ABC.FEV.S	Iron complex transport system substrate-binding protein
SA187PBcda_000001427	K02036	pstB	Phosphate transport system ATP-binding protein [EC:3.6.3.27]
SA187PBcda_000001428	K02038	pstA	Phosphate transport system permease protein
SA187PBcda_000001429	K02037	pstC	Phosphate transport system permease protein
SA187PBcda_000001430	K02040	pstS	Phosphate transport system substrate-binding protein
SA187PBcda_000001457	K10441	rbsA	Ribose transport system ATP-binding protein [EC:3.6.3.17]
SA187PBcda_000001458	K10440	rbsC	Ribose transport system permease protein
SA187PBcda_000001459	K10439	rbsB	Ribose transport system substrate-binding protein
SA187PBcda_000001583	K10561	rhaQ	Rhamnose transport system permease protein
SA187PBcda_000001584	K10560	rhaP	Rhamnose transport system permease protein
SA187PBcda_000001585	K10562	rhaT	Rhamnose transport system ATP-binding protein [EC:3.6.3.17]
SA187PBcda_000001586	K10559	rhaS	Rhamnose transport system substrate-binding protein
SA187PBcda_000001601	K02048	cysP	Sulfate transport system substrate-binding protein
SA187PBcda_000001711	K10544	xylH	D-Xylose transport system permease protein
SA187PBcda_000001712	K10545	xylG	D-Xylose transport system ATP-binding protein [EC:3.6.3.17]
SA187PBcda_000001713	K10543	xylF	D-Xylose transport system substrate-binding protein
SA187PBcda_000001753	K12368	dppA	Dipeptide transport system substrate-binding protein
SA187PBcda_000001754	K12369	dppB	Dipeptide transport system permease protein
SA187PBcda_000001755	K12370	dppC	Dipeptide transport system permease protein
SA187PBcda_000001756	K12371	dppD	Dipeptide transport system ATP-binding protein
SA187PBcda_000001757	K12372	dppF	Dipeptide transport system ATP-binding protein
SA187PBcda_000001780	K02012	afuA	Iron(III) transport system substrate-binding protein
SA187PBcda_000001781	K02011	afuB	Iron(III) transport system permease protein
SA187PBcda_000001782	K02010	afuC	Iron(III) transport system ATP-binding protein [EC:3.6.3.30]
SA187PBcda_000001966	K10110	malG	Maltose/maltodextrin transport system permease protein
SA187PBcda_000001967	K10109	malF	Maltose/maltodextrin transport system permease protein
SA187PBcda_000001968	K10108	malE	Maltose/maltodextrin transport system substrate-binding protein
SA187PBcda_000001970	K10111	malK	Multiple sugar transport system ATP-binding protein [EC:3.6.3.-]
SA187PBcda_000002021	K15584	nikA	Nickel transport system substrate-binding protein
SA187PBcda_000002022	K15585	nikB	Nickel transport system permease protein
SA187PBcda_000002023	K15586	nikC	Nickel transport system permease protein
SA187PBcda_000002024	K15587	nikD	Nickel transport system ATP-binding protein [EC:3.6.3.24]
SA187PBcda_000002025	K10824	nikE	Nickel transport system ATP-binding protein [EC:3.6.3.24]
SA187PBcda_000002125	K15551	tauA	Taurine transport system substrate-binding protein
SA187PBcda_000002126	K15552	tauC	Taurine transport system permease protein
SA187PBcda_000002127	K02049	ABC.SN.A	NitT/TauT family transport system ATP-binding protein
SA187PBcda_000002129	K02035	ABC.PE.S	Peptide/nickel transport system substrate-binding protein
SA187PBcda_000002130	K02033	ABC.PE.P	Peptide/nickel transport system permease protein
SA187PBcda_000002131	K02034	ABC.PE.P1	Peptide/nickel transport system permease protein
SA187PBcda_000002132	K02031	ABC.PE.A	Peptide/nickel transport system ATP-binding protein
SA187PBcda_000002133	K10823	oppF	Oligopeptide transport system ATP-binding protein
SA187PBcda_000002184	K02058	ABC.SS.S	Simple sugar transport system substrate-binding protein
SA187PBcda_000002185	K02056	ABC.SS.A	Simple sugar transport system ATP-binding protein [EC:3.6.3.17]
SA187PBcda_000002186	K02057	ABC.SS.P	Simple sugar transport system permease protein
SA187PBcda_000002187	K02057	ABC.SS.P	Simple sugar transport system permease protein
SA187PBcda_000002237	K07091	lptF	Lipopolysaccharide export system permease protein
SA187PBcda_000002238	K11720	lptG	Lipopolysaccharide export system permease protein
SA187PBcda_000002471	K02062	thiQ	Thiamine transport system ATP-binding protein
SA187PBcda_000002472	K02063	thiP	Thiamine transport system permease protein
SA187PBcda_000002473	K02064	thiB	Thiamine transport system substrate-binding protein
SA187PBcda_000002580	K01990	ABC-2.A	ABC-2 type transport system ATP-binding protein
SA187PBcda_000002581	K01992	ABC-2.P	ABC-2 type transport system permease protein
SA187PBcda_000002601	K02013	ABC.FEV.A	Iron complex transport system ATP-binding protein [EC:3.6.3.34]
SA187PBcda_000002602	K02016	ABC.FEV.S	Iron complex transport system substrate-binding protein
SA187PBcda_000002603	K02015	ABC.FEV.P	Iron complex transport system permease protein
SA187PBcda_000002609	K06858	btuF	Vitamin B12 transport system substrate-binding protein
SA187PBcda_000002651	K02073	metQ	D-Methionine transport system substrate-binding protein
SA187PBcda_000002652	K02072	metI	D-Methionine transport system permease protein
SA187PBcda_000002653	K02071	metN	D-Methionine transport system ATP-binding protein
SA187PBcda_000002694	K02004	ABC.CD.P	Putative ABC transport system permease protein
SA187PBcda_000002695	K02003	ABC.CD.A	Putative ABC transport system ATP-binding protein
SA187PBcda_000002954	K02003	ABC.CD.A	Putative ABC transport system ATP-binding protein
SA187PBcda_000002955	K02004	ABC.CD.P	Putative ABC transport system permease protein
SA187PBcda_000002956	K02073	metQ	D-Methionine transport system substrate-binding protein
SA187PBcda_000002957	K02071	metN	D-Methionine transport system ATP-binding protein
SA187PBcda_000002958	K02072	metI	D-Methionine transport system permease protein
SA187PBcda_000003031	K02048	cysP	Sulfate transport system substrate-binding protein
SA187PBcda_000003032	K02046	cysU	Sulfate transport system permease protein
SA187PBcda_000003033	K02047	cysW	Sulfate transport system permease protein
SA187PBcda_000003034	K02045	cysA	Sulfate transport system ATP-binding protein [EC:3.6.3.25]
SA187PBcda_000003188	K10004	gltL	Glutamate/aspartate transport system ATP-binding protein [EC:3.6.3.-]
SA187PBcda_000003189	K10002	gltK	Glutamate/aspartate transport system permease protein
SA187PBcda_000003190	K10003	gltJ	Glutamate/aspartate transport system permease protein
SA187PBcda_000003196	K10001	gltI	Glutamate/aspartate transport system substrate-binding protein
SA187PBcda_000003407	K05776	modF	Molybdate transport system ATP-binding protein
SA187PBcda_000003410	K02020	modA	Molybdate transport system substrate-binding protein
SA187PBcda_000003411	K02018	modB	Molybdate transport system permease protein
SA187PBcda_000003412	K02017	modC	Molybdate transport system ATP-binding protein [EC:3.6.3.29]
SA187PBcda_000003453	K01992	ABC-2.P	ABC-2 type transport system permease protein
SA187PBcda_000003454	K01992	ABC-2.P	ABC-2 type transport system permease protein
SA187PBcda_000003455	K01990	ABC-2.A	ABC-2 type transport system ATP-binding protein
SA187PBcda_000003475	K10038	glnQ	Glutamine transport system ATP-binding protein [EC:3.6.3.-]
SA187PBcda_000003476	K10037	glnP	Glutamine transport system permease protein
SA187PBcda_000003477	K10036	glnH	Glutamine transport system substrate-binding protein
SA187PBcda_000003493	K02012	afuA	Iron(III) transport system substrate-binding protein
SA187PBcda_000003494	K02011	afuB	Iron(III) transport system permease protein
SA187PBcda_000003495	K02010	afuC	Iron(III) transport system ATP-binding protein [EC:3.6.3.30]
SA187PBcda_000003504	K02027	ABC.MS.S	Multiple sugar transport system substrate-binding protein
SA187PBcda_000003505	K02025	ABC.MS.P	Multiple sugar transport system permease protein
SA187PBcda_000003506	K02026	ABC.MS.P1	Multiple sugar transport system permease protein
SA187PBcda_000003512	K10112	malK	Multiple sugar transport system ATP-binding protein
SA187PBcda_000003528	K13892	gsiA	Glutathione transport system ATP-binding protein
SA187PBcda_000003529	K13889	gsiB	Glutathione transport system substrate-binding protein
SA187PBcda_000003530	K13890	gsiC	Glutathione transport system permease protein
SA187PBcda_000003531	K13891	gsiD	Glutathione transport system permease protein
SA187PBcda_000003535	K10192	togB	Oligogalacturonide transport system substrate-binding protein
SA187PBcda_000003557	K11073	potF	Putrescine transport system substrate-binding protein
SA187PBcda_000003558	K11076	potG	Putrescine transport system ATP-binding protein
SA187PBcda_000003559	K11075	potH	Putrescine transport system permease protein
SA187PBcda_000003560	K11074	potI	Putrescine transport system permease protein
SA187PBcda_000003563	K09996	artJ	Arginine transport system substrate-binding protein
SA187PBcda_000003564	K09998	artM	Arginine transport system permease protein
SA187PBcda_000003565	K09999	artQ	Arginine transport system permease protein
SA187PBcda_000003566	K09997	artI	Arginine transport system substrate-binding protein
SA187PBcda_000003567	K10000	artP	Arginine transport system ATP-binding protein [EC:3.6.3.-]
SA187PBcda_000003638	K15555	ssuB	Sulfonate transport system ATP-binding protein [EC:3.6.3.-]
SA187PBcda_000003639	K15554	ssuC	Sulfonate transport system permease protein
SA187PBcda_000003641	K15553	ssuA	Sulfonate transport system substrate-binding protein
SA187PBcda_000003676	K15580	oppA	Oligopeptide transport system substrate-binding protein
SA187PBcda_000003820	K09808	lolC_E	Lipoprotein-releasing system permease protein
SA187PBcda_000003821	K09810	lolD	Lipoprotein-releasing system ATP-binding protein [EC:3.6.3.-]
SA187PBcda_000003822	K09808	lolC_E	Lipoprotein-releasing system permease protein
SA187PBcda_000003825	K11069	potD	Spermidine/putrescine transport system substrate-binding protein
SA187PBcda_000003826	K11070	potC	Spermidine/putrescine transport system permease protein
SA187PBcda_000003827	K11071	potB	Spermidine/putrescine transport system permease protein
SA187PBcda_000003828	K11072	potA	Spermidine/putrescine transport system ATP-binding protein [EC:3.6.3.31]
SA187PBcda_000003856	K02030	ABC.PA.S	Polar amino acid transport system substrate-binding protein
SA187PBcda_000003857	K02028	ABC.PA.A	Polar amino acid transport system ATP-binding protein [EC:3.6.3.21]
SA187PBcda_000003858	K02029	ABC.PA.P	Polar amino acid transport system permease protein
SA187PBcda_000003859	K02029	ABC.PA.P	Polar amino acid transport system permease protein
SA187PBcda_000003944	K06073	btuC	Vitamin B12 transport system permease protein
SA187PBcda_000003946	K06074	btuD	Vitamin B12 transport system ATP-binding protein [EC:3.6.3.33]
SA187PBcda_000004092	K05847	opuA	Osmoprotectant transport system ATP-binding protein
SA187PBcda_000004093	K05846	opuBD	Osmoprotectant transport system permease protein
SA187PBcda_000004094	K05845	opuC	Osmoprotectant transport system substrate-binding protein
SA187PBcda_000004095	K05846	opuBD	Osmoprotectant transport system permease protein
SA187PBcda_000004256	K02011	afuB	Iron(III) transport system permease protein
SA187PBcda_000004257	K02012	afuA	Iron(III) transport system substrate-binding protein
SA187PBcda_000004258	K02010	afuC	Iron(III) transport system ATP-binding protein [EC:3.6.3.30]
SA187PBcda_000004262	K02030	ABC.PA.S	Polar amino acid transport system substrate-binding protein
SA187PBcda_000004263	K02028	ABC.PA.A	Polar amino acid transport system ATP-binding protein [EC:3.6.3.21]
SA187PBcda_000004264	K02029	ABC.PA.P	Polar amino acid transport system permease protein
SA187PBcda_000004266	K02030	ABC.PA.S	Polar amino acid transport system substrate-binding protein
SA187PBcda_000004292	K02053	ABC.SP.P	Putative spermidine/putrescine transport system permease protein
SA187PBcda_000004293	K02054	ABC.SP.P1	Putative spermidine/putrescine transport system permease protein
SA187PBcda_000004294	K02052	ABC.SP.A	Putative spermidine/putrescine transport system ATP-binding protein
SA187PBcda_000004295	K02055	ABC.SP.S	Putative spermidine/putrescine transport system substrate-binding protein
SA187PBcda_000004320	K10013	argT	Lysine/arginine/ornithine transport system substrate-binding protein
SA187PBcda_000004376	K15580	oppA	Oligopeptide transport system substrate-binding protein
SA187PBcda_000004393	K19226	sapA	Cationic peptide transport system substrate-binding protein
SA187PBcda_000004394	K19227	sapB	Cationic peptide transport system permease protein
SA187PBcda_000004395	K19228	sapC	Cationic peptide transport system permease protein
SA187PBcda_000004396	K19229	sapD	Cationic peptide transport system ATP-binding protein
SA187PBcda_000004397	K19230	sapF	Cationic peptide transport system ATP-binding protein
SA187PBcda_000004453	K10823	oppF	Oligopeptide transport system ATP-binding protein
SA187PBcda_000004454	K15583	oppD	Oligopeptide transport system ATP-binding protein
SA187PBcda_000004455	K15582	oppC	Oligopeptide transport system permease protein
SA187PBcda_000004456	K15581	oppB	Oligopeptide transport system permease protein
SA187PBcda_000004457	K15580	oppA	Oligopeptide transport system substrate-binding protein
SA187PBcda_000004498	K15578	nrtC	Nitrate/nitrite transport system ATP-binding protein [EC:3.6.3.-]
SA187PBcda_000004499	K15577	nrtB	Nitrate/nitrite transport system permease protein
SA187PBcda_000004500	K15576	nrtA	Nitrate/nitrite transport system substrate-binding protein
SA187PBcda_000004524	K02015	ABC.FEV.P	Iron complex transport system permease protein
SA187PBcda_000004525	K02016	ABC.FEV.S	Iron complex transport system substrate-binding protein
SA187PBcda_000004526	K02013	ABC.FEV.A	Iron complex transport system ATP-binding protein [EC:3.6.3.34]
SA187PBcda_000004568	K02049	ABC.SN.A	NitT/TauT family transport system ATP-binding protein
SA187PBcda_000004569	K02050	ABC.SN.P	NitT/TauT family transport system permease protein
SA187PBcda_000004570	K02051	ABC.SN.S	NitT/TauT family transport system substrate-binding protein
SA187PBcda_000004693	K09815	znuA	Zinc transport system substrate-binding protein
SA187PBcda_000004694	K09817	znuC	Zinc transport system ATP-binding protein [EC:3.6.3.-]
SA187PBcda_000004695	K09816	znuB	Zinc transport system permease protein
SA187PBcda_000004795	K10538	araH	L-arabinose transport system permease protein
SA187PBcda_000004796	K10539	araG	L-arabinose transport system ATP-binding protein [EC:3.6.3.17]
SA187PBcda_000004797	K10537	araF	L-arabinose transport system substrate-binding protein
SA187PBcda_000004832	K10010	ABC.CYST.A	Cystine transport system ATP-binding protein [EC:3.6.3.-]
SA187PBcda_000004833	K10009	ABC.CYST.P	Cystine transport system permease protein
SA187PBcda_000004835	K02424	fliY	Cystine transport system substrate-binding protein
SA187PBcda_000005101	K02032	ABC.PE.A1	Peptide/nickel transport system ATP-binding protein
SA187PBcda_000005102	K02031	ABC.PE.A	Peptide/nickel transport system ATP-binding protein
SA187PBcda_000005103	K02034	ABC.PE.P1	Peptide/nickel transport system permease protein
SA187PBcda_000005104	K02033	ABC.PE.P	Peptide/nickel transport system permease protein
SA187PBcda_000005105	K02035	ABC.PE.S	Peptide/nickel transport system substrate-binding protein
SA187PBcda_000005136	K05846	opuBD	Osmoprotectant transport system permease protein
SA187PBcda_000005137	K05847	opuA	Osmoprotectant transport system ATP-binding protein
SA187PBcda_000005138	K05846	opuBD	Osmoprotectant transport system permease protein
SA187PBcda_000005139	K05845	opuC	Osmoprotectant transport system substrate-binding protein
SA187PBcda_000005161	K10541	mglC	Methyl-galactoside transport system permease protein
SA187PBcda_000005162	K10542	mglA	Methyl-galactoside transport system ATP-binding protein [EC:3.6.3.17]
SA187PBcda_000005163	K10540	mglB	Methyl-galactoside transport system substrate-binding protein
SA187PBcda_000005188	K13893	yejA	Microcin C transport system substrate-binding protein
SA187PBcda_000005189	K13894	yejB	Microcin C transport system permease protein
SA187PBcda_000005190	K13895	yejE	Microcin C transport system permease protein
SA187PBcda_000005191	K13896	yejF	Microcin C transport system ATP-binding protein
SA187PBcda_000005299	K10017	hisP	Histidine transport system ATP-binding protein [EC:3.6.3.21]
SA187PBcda_000005300	K10015	hisM	Histidine transport system permease protein
SA187PBcda_000005301	K10016	hisQ	Histidine transport system permease protein
SA187PBcda_000005303	K10014	hisJ	Histidine transport system substrate-binding protein
SA187PBcda_000005304	K10013	argT	Lysine/arginine/ornithine transport system substrate-binding protein
SA187PBcda_000005327	K02058	ABC.SS.S	Simple sugar transport system substrate-binding protein
SA187PBcda_000005328	K02057	ABC.SS.P	Simple sugar transport system permease protein
SA187PBcda_000005329	K02056	ABC.SS.A	Simple sugar transport system ATP-binding protein [EC:3.6.3.17]
SA187PBcda_000005342	K02016	ABC.FEV.S	Iron complex transport system substrate-binding protein
SA187PBcda_000005344	K02015	ABC.FEV.P	Iron complex transport system permease protein
SA187PBcda_000005345	K02015	ABC.FEV.P	Iron complex transport system permease protein
SA187PBcda_000005346	K02013	ABC.FEV.A	Iron complex transport system ATP-binding protein [EC:3.6.3.34]
SA187PBcda_000005353	K02035	ABC.PE.S	Peptide/nickel transport system substrate-binding protein
SA187PBcda_000005354	K02033	ABC.PE.P	Peptide/nickel transport system permease protein
SA187PBcda_000005355	K02034	ABC.PE.P1	Peptide/nickel transport system permease protein
SA187PBcda_000005356	K02031	ABC.PE.A	Peptide/nickel transport system ATP-binding protein
SA187PBcda_000005464	K02058	ABC.SS.S	Simple sugar transport system substrate-binding protein
SA187PBcda_000005465	K02056	ABC.SS.A	Simple sugar transport system ATP-binding protein [EC:3.6.3.17]
SA187PBcda_000005466	K02057	ABC.SS.P	Simple sugar transport system permease protein
SA187PBcda_000005467	K02057	ABC.SS.P	Simple sugar transport system permease protein

[truncated: 10 more sheets: Table S9, Table S10, Table S11, Sheet S12, Table S13, Table S14, Table S15, Table S16, Table S17, Table S18]
